# Supplementary material for: Bis[μ-N′-acetyl-1-oxidonaphthalene-2-carbohydrazidato(3−)]tetra­pyridine­tricopper(II)
Source: Acta Crystallogr Sect E Struct Rep Online. 2009 Oct 28;65(Pt 11):m1455. doi: 10.1107/S160053680904389X (PMC2971209; doi:10.1107/S160053680904389X)
Supplement: Supplementary file 2 [file e-65-m1455-Isup2.hkl]

# 
# h,k,l, Fc-squared, Fo-squared, sigma(Fo-squared) and status flag 
# 
data_I
_shelx_title ' 090912c in P2(1)/c' 
_shelx_refln_list_code          4 
_shelx_F_calc_maximum      521.41 
_exptl_crystal_F_000      2020.00 
_reflns_d_resolution_high  0.8403 
 
loop_ 
 _symmetry_equiv_pos_as_xyz 
 'x, y, z' 
 '-x, y+1/2, -z+1/2' 
 '-x, -y, -z' 
 'x, -y-1/2, z-1/2' 
 
_cell_length_a    24.0796 
_cell_length_b     9.8572 
_cell_length_c    19.3726 
_cell_angle_alpha  90.000 
_cell_angle_beta  111.371 
_cell_angle_gamma  90.000 
 
_shelx_F_squared_multiplier     1.000 
 
loop_ 
 _refln_index_h 
 _refln_index_k 
 _refln_index_l 
 _refln_F_squared_calc 
 _refln_F_squared_meas 
 _refln_F_squared_sigma 
 _refln_observed_status 
   2   0   0    17543.08    18768.06    242.93 o 
   3   0   0     1422.95     1305.73     71.96 o 
   4   0   0    18429.73    19309.65    309.77 o 
   5   0   0    32225.46    36879.66    484.31 o 
   6   0   0    22284.25    19224.26    617.90 o 
   7   0   0    23204.17    24277.08    682.81 o 
   8   0   0      132.16      119.71     74.05 o 
   9   0   0       35.51       64.20     80.80 o 
  10   0   0      114.98      -61.96    131.79 o 
  11   0   0     1196.89      705.19    200.64 o 
  12   0   0    13666.72    12560.62    619.62 o 
  13   0   0     2065.38     1644.95    277.35 o 
  14   0   0        5.00      118.02    178.51 o 
  15   0   0       31.68      105.73    189.82 o 
  16   0   0      656.51      546.84    249.32 o 
  17   0   0     8942.97     9317.93    679.62 o 
  18   0   0     3785.27     4064.92    477.99 o 
  19   0   0     1178.98     1134.50    304.89 o 
  20   0   0      903.76      963.86    298.99 o 
  21   0   0       94.86      129.33    213.92 o 
  22   0   0      531.70      371.28    252.77 o 
  23   0   0       19.35       37.37    210.97 o 
  24   0   0     1009.62     1240.72    357.02 o 
  25   0   0     1475.63     1851.98    468.65 o 
  26   0   0     1378.82     1459.06    458.82 o 
   1   1   0     3619.30     3388.24     72.25 o 
   2   1   0    23112.29    25493.65    623.03 o 
   3   1   0    11865.03    13603.03    298.63 o 
   4   1   0    33636.63    37372.48    779.44 o 
   5   1   0     4158.14     5504.60    125.43 o 
   6   1   0     3240.48     3174.57    113.54 o 
   7   1   0     3506.32     3415.40    123.31 o 
   8   1   0     1433.10     1137.48     85.49 o 
   9   1   0      757.15      713.92     89.62 o 
  10   1   0     1276.53     1160.49    118.86 o 
  11   1   0     3418.98     2868.14    181.63 o 
  12   1   0     2840.57     2964.21    233.87 o 
  13   1   0       94.47       49.61     91.24 o 
  14   1   0     1537.35     1450.01    191.74 o 
  15   1   0     1096.00      838.65    172.91 o 
  16   1   0       90.62       46.58    129.17 o 
  17   1   0     1604.67     1727.84    240.87 o 
  18   1   0     4587.65     4190.27    337.58 o 
  19   1   0      360.59      326.73    198.66 o 
  20   1   0     2042.33     1788.54    255.20 o 
  21   1   0        5.80       74.37    144.91 o 
  22   1   0      168.90      146.85    172.53 o 
  23   1   0      754.14      662.50    234.60 o 
  24   1   0      289.07      218.96    198.27 o 
  25   1   0        7.98       -1.46    227.18 o 
  26   1   0        3.71       22.33    200.68 o 
   0   2   0     2669.56     2446.07    131.26 o 
   1   2   0     4337.51     4591.11    154.88 o 
   2   2   0     6013.26     6939.89    196.42 o 
   3   2   0      377.86      149.32     42.58 o 
   4   2   0       32.77       96.59     41.80 o 
   5   2   0     8980.13     8856.39    156.25 o 
   6   2   0     9365.56     9163.50    165.90 o 
   7   2   0     1623.39     1419.61     77.03 o 
   8   2   0       22.22       14.28     39.96 o 
   9   2   0    16724.77    17208.04    262.84 o 
  10   2   0    25293.34    26548.14    472.90 o 
  11   2   0     6221.77     5956.67    173.18 o 
  12   2   0     6732.34     6449.57    227.85 o 
  13   2   0       87.91       69.28     79.42 o 
  14   2   0      140.77       92.58     82.89 o 
  15   2   0     1113.80     1142.87    134.02 o 
  16   2   0    19630.89    20483.86    681.82 o 
  17   2   0     1391.64     1349.89    301.94 o 
  18   2   0     4662.38     4611.70    370.99 o 
  19   2   0      297.54      316.49    180.21 o 
  20   2   0      192.93       31.67    167.67 o 
  21   2   0      172.89      152.96    155.90 o 
  22   2   0     2057.44     2493.15    337.04 o 
  23   2   0        0.88       -0.27    146.96 o 
  24   2   0      151.73       94.80    183.74 o 
  25   2   0        4.69      -40.59    190.69 o 
  26   2   0        5.22       47.26    246.29 o 
   1   3   0     1875.25     1790.64     97.81 o 
   2   3   0     1232.32     1141.16     98.52 o 
   3   3   0        2.27       33.63     36.98 o 
   4   3   0     1124.05     1204.27     66.60 o 
   5   3   0        1.97      -40.16     41.53 o 
   6   3   0      413.99      361.64     55.60 o 
   7   3   0       17.68       57.74     45.80 o 
   8   3   0        4.32      -70.57     49.88 o 
   9   3   0     1986.62     2134.85    108.51 o 
  10   3   0     1698.41     1795.08    106.79 o 
  11   3   0     2509.36     2541.12    128.77 o 
  12   3   0     3156.95     3043.95    170.69 o 
  13   3   0       71.53       -4.87     63.00 o 
  14   3   0        2.43      -17.52     71.26 o 
  15   3   0      300.63      182.52    152.45 o 
  16   3   0     3729.90     3276.43    317.44 o 
  17   3   0      119.19       78.83    133.73 o 
  18   3   0        1.07       -7.93    130.94 o 
  19   3   0     1703.65     1508.72    241.11 o 
  20   3   0      420.46       31.47    139.42 o 
  21   3   0        0.56     -162.28    148.99 o 
  22   3   0       15.62      140.61    229.41 o 
  23   3   0       59.28      239.54    195.67 o 
  24   3   0        6.74       94.21    230.64 o 
  25   3   0        0.12      -86.84    159.04 o 
   0   4   0    11425.54    11129.60    356.61 o 
   1   4   0      132.75      138.93     67.74 o 
   2   4   0        8.96      -29.43     50.87 o 
   3   4   0     2739.38     2327.36    113.71 o 
   4   4   0     6701.00     6637.32    146.05 o 
   5   4   0     7993.15     8220.26    175.62 o 
   6   4   0    21427.22    22229.39    477.78 o 
   7   4   0    10970.06    11406.86    227.68 o 
   8   4   0        1.51       35.73     56.05 o 
   9   4   0     7362.96     7031.20    194.51 o 
  10   4   0     7148.90     6766.76    198.76 o 
  11   4   0     2781.45     2429.72    152.27 o 
  12   4   0     6298.72     6028.66    224.97 o 
  13   4   0        5.72       17.72     78.32 o 
  14   4   0       27.85      -38.46    111.36 o 
  15   4   0     1554.57     1414.04    187.49 o 
  16   4   0     1377.99     1474.56    182.34 o 
  17   4   0     1122.66      955.41    235.24 o 
  18   4   0       82.06      185.09    156.13 o 
  19   4   0       97.77       61.37    161.05 o 
  20   4   0       96.43      228.93    206.48 o 
  21   4   0        1.78       29.40    204.77 o 
  22   4   0     1195.06     1471.79    301.81 o 
  23   4   0      437.88      634.47    258.04 o 
  24   4   0      402.93      469.62    227.28 o 
  25   4   0      116.74      283.91    229.23 o 
   1   5   0     1083.99     1014.54    102.16 o 
   2   5   0      971.85      859.13     94.48 o 
   3   5   0     1438.76     1270.72    108.82 o 
   4   5   0       61.41       50.40     59.76 o 
   5   5   0     9829.51     9900.55    275.82 o 
   6   5   0      428.51      385.75     91.91 o 
   7   5   0     3023.89     2825.95    163.86 o 
   8   5   0     3793.17     3573.30    182.40 o 
   9   5   0       84.62       78.73     78.46 o 
  10   5   0      737.68      769.60    110.07 o 
  11   5   0      309.98      441.14    102.80 o 
  12   5   0      653.26      645.08    104.55 o 
  13   5   0      173.70       57.50    107.70 o 
  14   5   0     1206.21     1116.07    171.15 o 
  15   5   0      484.77      355.61    132.29 o 
  16   5   0       87.46      113.70    125.06 o 
  17   5   0      481.54      439.35    150.89 o 
  18   5   0        2.04      -19.78    142.33 o 
  19   5   0        9.62       24.19    140.39 o 
  20   5   0        8.87       20.37    168.67 o 
  21   5   0       12.05     -146.16    193.85 o 
  22   5   0      376.91       99.35    222.65 o 
  23   5   0      104.79      249.16    246.19 o 
  24   5   0       67.29       29.56    253.50 o 
   0   6   0    22867.13    22587.38    626.08 o 
   1   6   0      321.14      229.15     89.47 o 
   2   6   0       12.33      -77.67     67.15 o 
   3   6   0       24.96      -57.08     76.19 o 
   4   6   0       36.11       53.35     81.30 o 
   5   6   0       28.63      -24.35     74.17 o 
   6   6   0    22087.16    22782.82    452.09 o 
   7   6   0     3536.14     3270.53    194.72 o 
   8   6   0      262.21      189.74     83.55 o 
   9   6   0       40.00     -120.22     80.15 o 
  10   6   0      312.50      230.68    105.68 o 
  11   6   0     1404.43     1640.39    154.21 o 
  12   6   0     6284.89     6906.75    343.84 o 
  13   6   0     1128.47     1468.73    195.46 o 
  14   6   0      852.40      808.30    163.38 o 
  15   6   0      169.41      209.27    139.82 o 
  16   6   0     1057.55      854.18    175.57 o 
  17   6   0      619.23      587.41    163.53 o 
  18   6   0     1700.84     1848.58    231.62 o 
  19   6   0      994.70     1290.00    303.13 o 
  20   6   0      481.29      501.99    200.29 o 
  21   6   0        0.96     -277.69    200.97 o 
  22   6   0      500.66      347.36    251.22 o 
   1   7   0       12.88       17.98     92.75 o 
   2   7   0      473.83      548.34    113.09 o 
   3   7   0      428.60      332.46    105.43 o 
   4   7   0      305.57      400.75    115.59 o 
   5   7   0      215.88      147.16    107.78 o 
   6   7   0      565.22      452.30    107.28 o 
   7   7   0      176.17      123.16     88.10 o 
   8   7   0     4269.59     4245.63    224.79 o 
   9   7   0      740.16      670.24    123.25 o 
  10   7   0       71.65      132.31    100.76 o 
  11   7   0      375.55      535.64    159.29 o 
  12   7   0       80.00      139.30    120.61 o 
  13   7   0       66.75       21.26    149.07 o 
  14   7   0       46.69       59.26    131.79 o 
  15   7   0      432.49      398.74    176.11 o 
  16   7   0       25.27       92.61    159.92 o 
  17   7   0       48.36      275.67    161.14 o 
  18   7   0      502.19      575.22    331.70 o 
  19   7   0        5.18      -52.83    177.56 o 
  20   7   0      206.20      280.44    168.22 o 
  21   7   0      417.65      396.83    259.78 o 
   0   8   0     3488.22     3470.96    313.25 o 
   1   8   0      176.22      219.70    121.29 o 
   2   8   0     2256.14     2082.83    189.21 o 
   3   8   0     2154.56     2122.96    176.90 o 
   4   8   0     1494.54     1535.02    156.44 o 
   5   8   0      203.47      188.03    104.00 o 
   6   8   0     1949.95     1979.71    180.89 o 
   7   8   0      212.73      338.13    118.14 o 
   8   8   0        0.12      -57.93    100.03 o 
   9   8   0     1318.51     1673.11    209.29 o 
  10   8   0     1120.56     1364.73    197.96 o 
  11   8   0      323.78      209.92    144.97 o 
  12   8   0       86.53       21.35    145.40 o 
  13   8   0        7.36      -20.08    140.54 o 
  14   8   0      191.23      281.44    151.57 o 
  15   8   0      166.32      294.67    175.98 o 
  16   8   0     1607.38     2262.91    281.38 o 
  17   8   0      188.98      327.10    169.91 o 
  18   8   0      365.04      376.08    190.16 o 
  19   8   0        6.49        1.34    189.06 o 
   1   9   0      359.00      356.44    121.49 o 
   2   9   0      420.63      216.98    130.48 o 
   3   9   0       15.76      -76.36    103.68 o 
   4   9   0       92.28       35.90    108.34 o 
   5   9   0      351.80      519.67    140.87 o 
   6   9   0        8.46       36.82    118.50 o 
   7   9   0       12.25       12.09    100.43 o 
   8   9   0      160.05       40.94    139.18 o 
   9   9   0        4.17     -117.79    118.96 o 
  10   9   0      139.21      128.35    147.71 o 
  11   9   0       60.82      168.43    168.18 o 
  12   9   0       38.78       39.46    156.42 o 
  13   9   0       32.90       -2.26    134.63 o 
  14   9   0       34.80     -180.83    120.55 o 
  15   9   0       48.28       -2.15    158.66 o 
  16   9   0      180.05      140.34    179.79 o 
  17   9   0       47.40      -90.58    181.83 o 
   0  10   0      583.52      808.22    239.81 o 
   1  10   0        0.96      -47.08    105.67 o 
   2  10   0       96.39       56.19    109.42 o 
   3  10   0      104.99      107.82    140.76 o 
   4  10   0      171.35      224.06    128.49 o 
   5  10   0      147.13      253.64    129.26 o 
   6  10   0     1035.87     1346.20    206.72 o 
   7  10   0       66.42      137.71    143.10 o 
   8  10   0      117.81      214.45    139.94 o 
   9  10   0      137.73        9.72    169.25 o 
  10  10   0      199.02      262.46    176.15 o 
  11  10   0      667.47      794.35    220.03 o 
  12  10   0      258.95      618.52    198.69 o 
  13  10   0       12.71        4.13    170.78 o 
   1  11   0      233.65      195.52    143.87 o 
   2  11   0       13.20     -102.87    131.86 o 
   3  11   0       43.17      -68.74    131.22 o 
   4  11   0        0.19       47.66    126.24 o 
   5  11   0        0.24      -54.55    139.62 o 
   6  11   0        1.59     -117.82    168.04 o 
   7  11   0       28.13       94.96    189.29 o 
   8  11   0       12.75      159.27    192.49 o 
   9  11   0       87.80      187.90    185.62 o 
 -27   1   1     1296.36     1968.60    339.71 o 
 -26   1   1      366.37      254.11    213.92 o 
 -25   1   1      206.33      262.11    243.67 o 
 -24   1   1       44.77      200.60    196.26 o 
 -23   1   1      968.98     1066.09    231.93 o 
 -22   1   1      646.88      451.00    184.22 o 
 -21   1   1     1432.75     1486.78    269.81 o 
 -20   1   1     1508.75     1508.35    250.02 o 
 -19   1   1       38.02       -7.03    130.90 o 
 -18   1   1      193.68      351.67    188.91 o 
 -17   1   1    14406.73    13981.46    561.75 o 
 -16   1   1     4091.68     4323.47    563.56 o 
 -15   1   1      680.63      651.64    127.31 o 
 -14   1   1     1911.21     1492.79    148.31 o 
 -13   1   1     5622.06     5297.21    355.61 o 
 -12   1   1      256.84      272.88     71.35 o 
 -11   1   1    11792.84    10247.73    264.73 o 
 -10   1   1      989.13      898.67     77.49 o 
  -9   1   1      982.03     1034.53     75.45 o 
  -8   1   1     7612.21     7153.21    162.67 o 
  -7   1   1      939.53      720.21     61.63 o 
  -6   1   1      194.38      222.77     47.91 o 
  -5   1   1    32750.61    32106.32    466.24 o 
  -4   1   1      564.74      457.85     45.97 o 
  -3   1   1      104.77       34.65     20.98 o 
  -2   1   1      343.30      331.04     23.02 o 
  -1   1   1    86692.05    97172.02   1691.24 o 
   0   1   1     2033.25     1808.61     76.45 o 
   1   1   1   119459.92   131571.50   3779.96 o 
   2   1   1     3268.24     3143.09    132.73 o 
   3   1   1      914.07      930.83     54.68 o 
   4   1   1     1949.38     2309.39     89.19 o 
   5   1   1      369.38      192.59     71.06 o 
   6   1   1     3401.11     3450.88    184.99 o 
   7   1   1     4065.09     3407.17    191.24 o 
   8   1   1     5924.28     5452.86    284.24 o 
   9   1   1     8691.85    10014.42    545.12 o 
  10   1   1      882.32     1039.35    150.32 o 
  11   1   1     1089.97      581.94    123.78 o 
  12   1   1     3640.85     3170.28    241.84 o 
  13   1   1     5480.41     5105.35    316.14 o 
  14   1   1     4476.17     4298.80    682.57 o 
  15   1   1       72.55      133.98    115.74 o 
  16   1   1     3150.10     3150.21    420.21 o 
  17   1   1    15970.09    17118.18    651.26 o 
  18   1   1     1906.71     2258.73    282.38 o 
  19   1   1       14.33      198.92    150.38 o 
  20   1   1     3392.22     3890.35    361.21 o 
  21   1   1     1029.36      872.06    223.67 o 
  22   1   1       22.73      298.32    219.59 o 
  23   1   1      974.06     1083.23    258.02 o 
  24   1   1        1.07       63.12    186.61 o 
  25   1   1      212.92      351.49    253.49 o 
  26   1   1      486.76      829.01    275.34 o 
 -26   2   1       85.85      -32.44    231.40 o 
 -25   2   1      159.18      250.63    184.83 o 
 -24   2   1      382.01      257.53    199.79 o 
 -23   2   1       38.84      148.44    176.86 o 
 -22   2   1       78.28      272.57    183.22 o 
 -21   2   1      306.65      339.55    181.23 o 
 -20   2   1      277.67      334.63    201.02 o 
 -19   2   1     2496.03     2117.79    264.69 o 
 -18   2   1      980.48     1044.28    200.58 o 
 -17   2   1     9218.86    10326.99    496.69 o 
 -16   2   1      284.93      179.84    123.49 o 
 -15   2   1       64.27       94.92     74.35 o 
 -14   2   1     1503.96     1481.36    107.71 o 
 -13   2   1       48.41        2.37     55.19 o 
 -12   2   1      446.78      454.29     67.89 o 
 -11   2   1       66.59       79.06     65.10 o 
 -10   2   1     1293.43     1391.09     82.28 o 
  -9   2   1      677.49      726.76     57.75 o 
  -8   2   1     4626.39     4593.55    116.22 o 
  -7   2   1     4803.10     5276.52    118.13 o 
  -6   2   1       61.36       78.36     37.26 o 
  -5   2   1     2431.18     2839.34     82.05 o 
  -4   2   1       14.46       28.12     32.81 o 
  -3   2   1     7044.54     8056.71    144.02 o 
  -2   2   1    19864.39    21025.69    344.19 o 
  -1   2   1     5745.65     7089.54    119.53 o 
   0   2   1     6141.64     7255.02    148.18 o 
   1   2   1      626.05      884.42     60.74 o 
   2   2   1     5165.25     4549.90    125.21 o 
   3   2   1     1527.14     1212.99     77.40 o 
   4   2   1     2624.84     3015.42    111.51 o 
   5   2   1      924.86      720.13     70.04 o 
   6   2   1      269.94      380.77     57.34 o 
   7   2   1      487.66      548.85     65.44 o 
   8   2   1     6711.50     6945.33    192.58 o 
   9   2   1    11893.64    12797.60    270.54 o 
  10   2   1     1545.05     1532.87    130.40 o 
  11   2   1      849.55      724.45    103.89 o 
  12   2   1     1864.82     1811.26    148.84 o 
  13   2   1      319.51      319.32     87.89 o 
  14   2   1      342.88      277.95     99.61 o 
  15   2   1     1410.85     1234.96    140.55 o 
  16   2   1       22.05       18.58     95.11 o 
  17   2   1     3153.04     2860.25    307.50 o 
  18   2   1     2718.27     2769.40    307.60 o 
  19   2   1        8.95      -55.16    185.75 o 
  20   2   1       14.09      -51.59    133.52 o 
  21   2   1      329.18      259.84    217.68 o 
  22   2   1      216.50      253.98    230.72 o 
  23   2   1       28.73       93.12    169.78 o 
  24   2   1      339.46      553.62    253.82 o 
  25   2   1      628.17      801.94    250.34 o 
 -26   3   1        2.94      105.98    235.89 o 
 -25   3   1      115.64       34.20    165.92 o 
 -24   3   1      158.69       54.23    216.62 o 
 -23   3   1     1192.11     1692.13    307.29 o 
 -22   3   1        8.15      163.29    177.64 o 
 -21   3   1     1329.97     1731.45    263.73 o 
 -20   3   1      239.97      209.89    149.16 o 
 -19   3   1      832.79      718.80    201.67 o 
 -18   3   1       90.14      220.16    165.11 o 
 -17   3   1     7266.53     6841.13    419.13 o 
 -16   3   1      726.40      450.65    112.50 o 
 -15   3   1     6388.41     6279.84    254.47 o 
 -14   3   1     3184.71     3120.94    147.83 o 
 -13   3   1      648.50      537.85     79.54 o 
 -12   3   1     8539.52     8349.05    210.78 o 
 -11   3   1    14769.01    14123.86    260.55 o 
 -10   3   1     1480.70     1371.29     94.39 o 
  -9   3   1    13676.50    14293.57    421.89 o 
  -8   3   1     2219.71     1923.26     96.82 o 
  -7   3   1       21.76        4.73     42.85 o 
  -6   3   1    24015.93    23353.62    286.06 o 
  -5   3   1     3456.94     3142.16    105.31 o 
  -4   3   1      546.27      487.31     51.87 o 
  -3   3   1     8380.53     8337.93    151.47 o 
  -2   3   1    12278.86    11588.71    220.61 o 
  -1   3   1     1926.48     1786.80     98.10 o 
   0   3   1    14595.04    13471.94    297.29 o 
   1   3   1     5001.03     4541.03    159.56 o 
   2   3   1        6.17      -40.02     41.31 o 
   3   3   1     2682.94     2890.95    120.74 o 
   4   3   1    10719.94    10679.21    227.36 o 
   5   3   1     9462.41     8743.86    211.23 o 
   6   3   1    22411.80    22665.02    637.51 o 
   7   3   1     3646.09     3586.19    149.01 o 
   8   3   1     2117.61     1871.26    121.37 o 
   9   3   1      894.44      786.11     87.35 o 
  10   3   1     3303.34     3164.22    155.25 o 
  11   3   1    36810.23    36950.81    550.80 o 
  12   3   1     4766.12     4807.74    199.72 o 
  13   3   1      264.00      220.78     93.82 o 
  14   3   1      441.29      536.49    119.50 o 
  15   3   1     1102.78      928.14    141.57 o 
  16   3   1      635.32      527.11    183.94 o 
  17   3   1     6857.40     8318.75    476.70 o 
  18   3   1      176.22      161.09    150.72 o 
  19   3   1     1368.49     1370.23    260.14 o 
  20   3   1      137.00      -22.72    167.81 o 
  21   3   1      675.56      792.60    216.93 o 
  22   3   1       14.94       17.47    180.79 o 
  23   3   1     2082.61     3062.71    390.48 o 
  24   3   1       18.98      134.99    190.67 o 
  25   3   1       30.32     -161.99    182.89 o 
 -25   4   1        2.60      -57.94    178.64 o 
 -24   4   1      170.09      165.75    193.94 o 
 -23   4   1      373.16      121.06    186.24 o 
 -22   4   1       28.70      152.55    186.05 o 
 -21   4   1      183.01      220.98    182.76 o 
 -20   4   1        4.52       -3.42    150.20 o 
 -19   4   1      234.39      237.92    165.15 o 
 -18   4   1     1561.92     1559.89    194.38 o 
 -17   4   1      862.66     1142.93    184.08 o 
 -16   4   1       49.21      -83.52     94.23 o 
 -15   4   1     1199.81     1127.27    138.86 o 
 -14   4   1     2056.79     1982.79    158.29 o 
 -13   4   1      204.75      160.72     71.78 o 
 -12   4   1        1.63      -43.33     64.55 o 
 -11   4   1     9726.08    10010.84    239.36 o 
 -10   4   1     3083.62     2867.91    135.73 o 
  -9   4   1        5.46      -41.94     58.05 o 
  -8   4   1    11190.97    11354.41    232.75 o 
  -7   4   1    11118.62    11549.26    250.53 o 
  -6   4   1     4397.26     4324.31    141.84 o 
  -5   4   1      215.30      228.30     58.52 o 
  -4   4   1      727.14      602.97     60.78 o 
  -3   4   1      251.13      240.52     48.81 o 
  -2   4   1       67.22      -42.75     48.60 o 
  -1   4   1      825.10      629.25     77.53 o 
   0   4   1     5449.45     5525.46    182.24 o 
   1   4   1     4149.17     4128.26    206.76 o 
   2   4   1     5416.55     5256.37    178.64 o 
   3   4   1     8005.16     8554.94    227.07 o 
   4   4   1      345.17      193.13     67.78 o 
   5   4   1     1015.70      701.91     89.02 o 
   6   4   1     5672.20     6070.59    208.69 o 
   7   4   1     1318.49     1341.86    114.09 o 
   8   4   1     8809.93     8969.86    254.11 o 
   9   4   1     1432.12     1343.23    120.79 o 
  10   4   1       66.18       55.51     69.76 o 
  11   4   1     2320.13     2125.94    143.92 o 
  12   4   1       46.34       78.90     82.53 o 
  13   4   1        1.40      -73.73     70.42 o 
  14   4   1      739.36      702.56    144.31 o 
  15   4   1     1280.68     1237.00    241.67 o 
  16   4   1      316.37      270.25    202.61 o 
  17   4   1        4.80      -38.98    184.07 o 
  18   4   1      465.63      547.84    180.17 o 
  19   4   1     1175.68     1630.76    273.33 o 
  20   4   1      500.08      552.99    201.68 o 
  21   4   1      707.09     1228.47    263.96 o 
  22   4   1       67.56      -20.88    215.44 o 
  23   4   1      118.94      371.21    241.89 o 
  24   4   1      155.21      288.92    225.53 o 
 -24   5   1        9.90      -16.36    176.73 o 
 -23   5   1      483.73      373.60    217.68 o 
 -22   5   1      157.53      287.97    189.67 o 
 -21   5   1      321.83      218.88    181.79 o 
 -20   5   1      115.85      172.57    175.36 o 
 -19   5   1      168.91      182.06    126.90 o 
 -18   5   1       69.45       97.16    131.23 o 
 -17   5   1     4416.64     4720.39    308.60 o 
 -16   5   1     1593.58     1700.14    198.17 o 
 -15   5   1       35.63      -56.86    105.62 o 
 -14   5   1     1107.06     1198.58    170.29 o 
 -13   5   1      889.23      868.22    118.63 o 
 -12   5   1      644.30      605.40    108.12 o 
 -11   5   1    11003.50    11141.81    264.19 o 
 -10   5   1     5601.57     5583.95    189.76 o 
  -9   5   1      186.53      177.22     64.61 o 
  -8   5   1     3369.00     3215.62    140.08 o 
  -7   5   1     4691.37     4535.07    155.34 o 
  -6   5   1       43.44       53.76     77.56 o 
  -5   5   1    21516.01    21876.80    304.19 o 
  -4   5   1       52.04      -33.80     48.58 o 
  -3   5   1     1508.62     1657.40     86.19 o 
  -2   5   1      869.02      809.35     99.56 o 
  -1   5   1     5175.86     4730.87    187.80 o 
   0   5   1      176.91       51.20     61.94 o 
   1   5   1    14909.38    14255.47    323.46 o 
   2   5   1     4345.62     4297.61    185.89 o 
   3   5   1      634.78      584.26     95.85 o 
   4   5   1     2986.38     3161.56    169.00 o 
   5   5   1    14155.50    14659.05    545.84 o 
   6   5   1       69.39      -23.82     83.19 o 
   7   5   1    22310.97    22402.54    431.39 o 
   8   5   1     5848.31     5286.04    220.13 o 
   9   5   1      217.23      198.99     84.17 o 
  10   5   1     3213.01     3081.78    185.24 o 
  11   5   1     6154.52     6501.27    257.41 o 
  12   5   1        3.05       17.89     96.63 o 
  13   5   1     3958.90     3906.81    259.13 o 
  14   5   1     1772.36     1791.93    190.26 o 
  15   5   1      195.23       95.36    109.28 o 
  16   5   1      213.39      196.22    140.74 o 
  17   5   1     1378.22     1273.08    257.82 o 
  18   5   1      352.02      305.76    169.30 o 
  19   5   1      455.71      653.17    241.16 o 
  20   5   1      616.25     1104.72    272.99 o 
  21   5   1      169.63      146.51    168.41 o 
  22   5   1       77.36       66.53    167.90 o 
  23   5   1      628.71      641.07    242.44 o 
 -23   6   1      157.38       19.18    331.94 o 
 -22   6   1      252.81      110.14    230.37 o 
 -21   6   1       82.01       83.83    166.28 o 
 -20   6   1      186.42      -54.31    144.58 o 
 -19   6   1       76.86       96.01    135.42 o 
 -18   6   1       16.24      -22.73    139.10 o 
 -17   6   1       17.46       -4.65    133.42 o 
 -16   6   1      275.66      208.10    124.26 o 
 -15   6   1       24.33      -71.72    115.68 o 
 -14   6   1       60.72     -116.26    127.02 o 
 -13   6   1        1.67       44.78     99.30 o 
 -12   6   1      530.94      409.38    174.15 o 
 -11   6   1       85.61        6.30    106.39 o 
 -10   6   1      300.98      252.62     95.16 o 
  -9   6   1      204.55      222.93     94.83 o 
  -8   6   1      609.39      461.75     96.10 o 
  -7   6   1      504.22      582.76    112.33 o 
  -6   6   1      191.91      133.52    100.77 o 
  -5   6   1     7107.50     7207.34    257.70 o 
  -4   6   1       83.56      108.30     79.73 o 
  -3   6   1      346.69      300.21     92.13 o 
  -2   6   1        1.21      -38.92     80.79 o 
  -1   6   1      716.05      807.26    109.45 o 
   0   6   1        4.61      -55.26     78.96 o 
   1   6   1       86.77      191.81     78.70 o 
   2   6   1      278.35      235.38     87.67 o 
   3   6   1      156.43      210.65     78.85 o 
   4   6   1       46.09        9.02     68.47 o 
   5   6   1      637.99      509.13    102.44 o 
   6   6   1        1.13      -61.41     85.52 o 
   7   6   1        7.55       29.38     91.52 o 
   8   6   1        9.74      -10.72     87.55 o 
   9   6   1      835.17      887.41    128.40 o 
  10   6   1      561.25      377.58    119.25 o 
  11   6   1       83.62       50.87     92.24 o 
  12   6   1     1127.30      947.68    166.40 o 
  13   6   1       30.90       32.84    122.55 o 
  14   6   1      714.74      615.25    172.67 o 
  15   6   1       18.36      -16.73    119.87 o 
  16   6   1      237.86      166.61    129.81 o 
  17   6   1      272.56      277.79    154.52 o 
  18   6   1        0.31      -15.53    203.21 o 
  19   6   1       22.50       -8.65    150.68 o 
  20   6   1      239.58      193.60    227.41 o 
  21   6   1       22.16     -230.45    206.91 o 
  22   6   1       82.08      237.08    192.31 o 
 -21   7   1      193.82      134.30    169.04 o 
 -20   7   1      218.37      228.69    191.58 o 
 -19   7   1        4.83       64.56    154.17 o 
 -18   7   1        2.52      106.48    137.47 o 
 -17   7   1      945.50     1353.73    203.50 o 
 -16   7   1      388.13      381.44    142.41 o 
 -15   7   1      541.33      480.92    160.95 o 
 -14   7   1     1589.32     1667.68    208.06 o 
 -13   7   1       58.96       18.21    142.07 o 
 -12   7   1      292.13      169.84    142.48 o 
 -11   7   1     3643.80     4659.27    306.17 o 
 -10   7   1        5.01       -0.95     98.75 o 
  -9   7   1      879.50      707.29    129.72 o 
  -8   7   1     1282.54     1312.93    376.03 o 
  -7   7   1     1566.73     1560.89    157.86 o 
  -6   7   1       48.05      -49.82     83.46 o 
  -5   7   1     7404.27     7795.08    288.72 o 
  -4   7   1       55.14       14.25     90.15 o 
  -3   7   1       32.14       37.22     88.79 o 
  -2   7   1      560.46      444.19    101.39 o 
  -1   7   1     3868.02     4201.64    219.91 o 
   0   7   1     2086.70     1842.16    159.30 o 
   1   7   1     8163.86     8646.10    302.86 o 
   2   7   1       74.49       67.20     86.48 o 
   3   7   1       77.25       -1.98     87.09 o 
   4   7   1      631.91      630.44    109.33 o 
   5   7   1     1584.71     1396.14    147.57 o 
   6   7   1      247.03       84.98    119.73 o 
   7   7   1     1144.21     1340.12    157.23 o 
   8   7   1      700.06      613.83    134.48 o 
   9   7   1      100.55       19.54    111.02 o 
  10   7   1       94.24       50.03    101.87 o 
  11   7   1      477.16      726.97    164.13 o 
  12   7   1       33.66      130.33    129.36 o 
  13   7   1       17.66      -29.12    119.19 o 
  14   7   1      915.47      827.53    174.80 o 
  15   7   1      736.29      419.14    161.93 o 
  16   7   1       32.03      -41.35    137.13 o 
  17   7   1     1611.72     1730.26    235.48 o 
  18   7   1      398.28      367.24    163.10 o 
  19   7   1      168.82      320.16    207.24 o 
  20   7   1      184.47      115.91    240.45 o 
 -19   8   1       79.98      150.04    179.73 o 
 -18   8   1      149.66       75.63    189.54 o 
 -17   8   1        1.57      199.38    175.38 o 
 -16   8   1      335.90      149.67    171.20 o 
 -15   8   1      157.37      273.63    182.55 o 
 -14   8   1      431.89      373.39    166.87 o 
 -13   8   1       27.52       34.87    157.64 o 
 -12   8   1        7.22       28.30    157.85 o 
 -11   8   1        7.68       38.38    142.01 o 
 -10   8   1      123.12      109.05    146.74 o 
  -9   8   1       94.31       37.88    130.42 o 
  -8   8   1       14.64       12.15    109.49 o 
  -7   8   1      290.44      225.06    118.33 o 
  -6   8   1       16.31       89.76    113.92 o 
  -5   8   1      422.16      396.94    120.99 o 
  -4   8   1      920.21      664.55    130.11 o 
  -3   8   1       95.34       70.04     98.31 o 
  -2   8   1      142.05       59.28    105.03 o 
  -1   8   1        1.97      -35.90     87.92 o 
   0   8   1       34.77       -4.31     99.79 o 
   1   8   1       20.17      -97.00     98.70 o 
   2   8   1      393.27      207.75    104.98 o 
   3   8   1      218.51      121.31    108.84 o 
   4   8   1      852.43      701.93    138.68 o 
   5   8   1      207.84      437.78    123.97 o 
   6   8   1      197.05       10.27     95.17 o 
   7   8   1       82.91       -3.36    104.44 o 
   8   8   1      572.27      671.02    143.78 o 
   9   8   1        2.01       33.80    108.45 o 
  10   8   1       43.59      -77.87    110.66 o 
  11   8   1      255.13      298.63    143.95 o 
  12   8   1     1254.29     1284.59    210.06 o 
  13   8   1       11.26      -38.33    141.32 o 
  14   8   1      483.36      486.77    198.59 o 
  15   8   1       56.83      204.95    169.49 o 
  16   8   1       98.71      194.53    145.51 o 
  17   8   1        3.08      164.36    164.50 o 
  18   8   1       90.98      173.49    168.21 o 
  19   8   1        5.37       31.18    151.62 o 
 -17   9   1      636.50      799.66    212.59 o 
 -16   9   1      307.52      138.72    195.41 o 
 -15   9   1      358.04      438.49    192.20 o 
 -14   9   1        2.05     -212.63    161.57 o 
 -13   9   1       14.94      -77.99    131.86 o 
 -12   9   1      293.65      266.86    143.28 o 
 -11   9   1      130.43      165.90    140.94 o 
 -10   9   1       81.39      142.33    153.13 o 
  -9   9   1      963.29      992.12    202.86 o 
  -8   9   1      878.16     1263.29    194.81 o 
  -7   9   1       47.91      145.96    122.03 o 
  -6   9   1     2540.31     2620.59    295.06 o 
  -5   9   1      460.13      406.23    130.42 o 
  -4   9   1      118.60       94.92    113.29 o 
  -3   9   1       87.06       -5.24    100.58 o 
  -2   9   1      689.45      741.78    145.89 o 
  -1   9   1      205.30      130.64    124.62 o 
   0   9   1     2463.96     2818.27    213.24 o 
   1   9   1      363.92      327.42    123.46 o 
   2   9   1       68.93        2.03    105.38 o 
   3   9   1       10.88       -8.29    108.07 o 
   4   9   1      722.00      862.78    146.93 o 
   5   9   1     1884.92     2376.87    214.35 o 
   6   9   1     2101.66     2580.36    247.13 o 
   7   9   1      168.07      193.49    121.68 o 
   8   9   1      523.36      510.50    151.35 o 
   9   9   1      178.81      194.04    135.68 o 
  10   9   1        2.01      -33.72    159.09 o 
  11   9   1      865.20     1098.26    196.66 o 
  12   9   1      816.58      845.45    193.77 o 
  13   9   1       57.30      -28.90    140.97 o 
  14   9   1       19.50      105.54    148.29 o 
  15   9   1        2.81     -191.85    127.90 o 
  16   9   1      191.31       65.32    202.88 o 
 -14  10   1      162.11      336.69    268.98 o 
 -13  10   1       53.20      -77.35    235.18 o 
 -12  10   1       20.59      -17.33    145.06 o 
 -11  10   1       92.87      128.07    157.81 o 
 -10  10   1        3.64     -111.29    149.38 o 
  -9  10   1       41.95       77.40    151.71 o 
  -8  10   1        7.21       -4.66    160.68 o 
  -7  10   1       85.68      183.89    150.22 o 
  -6  10   1       14.44      -23.14    143.43 o 
  -5  10   1      437.37      565.27    160.24 o 
  -4  10   1     1278.94     1265.24    168.18 o 
  -3  10   1      294.16      158.85    131.75 o 
  -2  10   1      307.61      405.40    127.84 o 
  -1  10   1      188.11      165.78    119.66 o 
   0  10   1        9.58       -5.59    122.99 o 
   1  10   1        0.48      -83.43    132.47 o 
   2  10   1     1570.68     1804.11    195.22 o 
   3  10   1      531.12      368.79    140.10 o 
   4  10   1      528.37      584.38    155.30 o 
   5  10   1      362.05      404.59    148.06 o 
   6  10   1       95.34      121.48    119.39 o 
   7  10   1        7.74      184.93    170.75 o 
   8  10   1        2.67        3.11    143.69 o 
   9  10   1       48.17      136.14    178.69 o 
  10  10   1        3.74       -5.99    151.26 o 
  11  10   1       78.91      242.42    192.83 o 
  12  10   1      149.37      355.03    204.41 o 
  13  10   1       22.95       31.63    163.04 o 
  -9  11   1      128.57      180.09    214.80 o 
  -8  11   1      593.45      536.12    210.08 o 
  -7  11   1       70.42      477.38    258.88 o 
  -6  11   1      127.73      219.55    245.56 o 
  -5  11   1     1041.21     1178.55    273.18 o 
  -4  11   1       65.68      -67.11    153.58 o 
  -3  11   1       22.85      -32.49    169.09 o 
  -2  11   1        7.63       47.21    154.67 o 
  -1  11   1       59.59      110.90    151.64 o 
   0  11   1      556.01      352.37    159.46 o 
   1  11   1      638.40      955.58    180.32 o 
   2  11   1        8.05      -75.57    121.53 o 
   3  11   1       12.50     -106.32    130.10 o 
   4  11   1       13.76       92.10    156.85 o 
   5  11   1      414.99      503.12    183.31 o 
   6  11   1       32.47      172.64    151.50 o 
   7  11   1      746.47      938.06    193.08 o 
   8  11   1      259.49      422.93    183.92 o 
 -27   0   2      493.47      853.21    343.74 o 
 -26   0   2     1151.38      896.98    340.79 o 
 -25   0   2     1092.88     1442.34    379.64 o 
 -24   0   2      723.47      658.96    290.63 o 
 -23   0   2      158.05      226.21    226.21 o 
 -22   0   2      445.98      458.82    247.85 o 
 -21   0   2      284.17      304.89    214.90 o 
 -20   0   2      704.08      648.14    300.96 o 
 -19   0   2     6350.48     5963.62    584.71 o 
 -18   0   2    14347.61    15172.53   1112.86 o 
 -17   0   2      901.90      786.25    169.54 o 
 -16   0   2     3069.66     2812.42    256.71 o 
 -15   0   2     2571.93     2558.95    246.34 o 
 -14   0   2       27.24      193.62    112.26 o 
 -13   0   2    15975.23    15212.60    494.75 o 
 -12   0   2     9860.53     9348.43    374.39 o 
 -11   0   2     2942.32     3166.14    225.29 o 
 -10   0   2     2017.64     1804.52    163.08 o 
  -9   0   2       35.67        1.81     74.50 o 
  -8   0   2     1108.89     1044.37     78.02 o 
  -7   0   2      451.97      603.37     60.31 o 
  -6   0   2    73128.27    76858.85   1170.38 o 
  -5   0   2    18767.49    22872.17    451.87 o 
  -4   0   2    19619.30    22273.52    356.75 o 
  -3   0   2      597.23      623.56     38.30 o 
  -2   0   2    17509.61    18259.58    232.85 o 
  -1   0   2     1654.80     1647.90     89.01 o 
   0   0   2   271872.34   296763.03   2725.85 o 
   1   0   2     2552.58     2700.27    132.78 o 
   2   0   2    23721.21    25600.23    482.42 o 
   3   0   2     4842.36     4639.79    231.13 o 
   4   0   2     2040.96     2046.72    181.46 o 
   5   0   2     3196.49     2657.00    215.88 o 
   6   0   2     5907.78     4297.52    296.04 o 
   7   0   2     4009.38     3796.41    291.12 o 
   8   0   2     5283.71     5055.82    366.36 o 
   9   0   2     6626.58     6847.32    435.70 o 
  10   0   2      453.91      372.76    151.95 o 
  11   0   2    12534.88    12301.46    627.49 o 
  12   0   2    13202.54    12615.21    659.45 o 
  13   0   2      545.35      876.32    246.87 o 
  14   0   2      941.69     1014.51    237.52 o 
  15   0   2      168.54       71.31    158.84 o 
  16   0   2      529.51      541.92    259.16 o 
  17   0   2     9273.62     9867.73    713.06 o 
  18   0   2    15050.18    15771.84    918.61 o 
  19   0   2       16.21      358.99    237.03 o 
  20   0   2      268.15       77.21    283.75 o 
  21   0   2     2045.88     2416.53    468.65 o 
  22   0   2     1109.14      814.36    308.34 o 
  23   0   2      132.89      277.85    265.06 o 
  24   0   2      154.18      370.79    356.04 o 
  25   0   2      322.53      510.94    382.10 o 
 -27   1   2      172.39      192.74    239.31 o 
 -26   1   2       43.66     -160.10    169.27 o 
 -25   1   2      119.48      -29.25    155.33 o 
 -24   1   2       20.47       74.17    155.83 o 
 -23   1   2      868.89     1090.07    272.44 o 
 -22   1   2       14.51       61.22    160.42 o 
 -21   1   2        2.89      -90.18    134.98 o 
 -20   1   2     5694.76     5587.37    399.05 o 
 -19   1   2       34.28      -45.21    111.47 o 
 -18   1   2     2423.88     2376.01    214.57 o 
 -17   1   2     1482.07     1701.40    174.96 o 
 -16   1   2     2935.72     2693.97    178.19 o 
 -15   1   2      361.76      384.85     92.80 o 
 -14   1   2     2464.84     2244.49    150.48 o 
 -13   1   2      903.16      706.95    101.68 o 
 -12   1   2      990.49      982.44     89.42 o 
 -11   1   2     1998.65     1734.77    107.40 o 
 -10   1   2      113.06       42.34     46.95 o 
  -9   1   2       40.41       48.66     44.78 o 
  -8   1   2    10748.56    12132.62    204.89 o 
  -7   1   2     3251.93     3022.52    102.50 o 
  -6   1   2     9092.34    10787.08    172.21 o 
  -5   1   2    10214.65    11383.64    175.98 o 
  -4   1   2    14961.11    16438.46    185.71 o 
  -3   1   2    16243.20    18316.37    316.46 o 
  -2   1   2    12629.09    13996.58    196.02 o 
  -1   1   2     1703.98     1676.73    213.92 o 
   0   1   2     3623.60     4432.69    241.22 o 
   1   1   2     1196.14     1124.19     64.71 o 
   2   1   2    19133.13    20899.44    266.70 o 
   3   1   2     3808.74     3992.73    130.72 o 
   4   1   2      337.25      458.11     67.50 o 
   5   1   2     3735.24     3425.84    243.18 o 
   6   1   2      150.31       19.49     67.93 o 
   7   1   2       14.73      -19.92     70.65 o 
   8   1   2     4161.86     4140.01    233.81 o 
   9   1   2    13401.69    13663.02   1306.86 o 
  10   1   2      233.83      283.33    112.47 o 
  11   1   2     2993.35     2804.61    230.19 o 
  12   1   2     2457.01     2078.47    270.96 o 
  13   1   2     1370.99     1335.60    192.38 o 
  14   1   2     1493.78     1315.63    211.39 o 
  15   1   2       96.95      157.10    134.83 o 
  16   1   2      263.51      440.95    152.23 o 
  17   1   2      757.52      671.21    183.51 o 
  18   1   2      136.22      283.23    205.85 o 
  19   1   2      949.74     1081.79    234.71 o 
  20   1   2        2.74       18.12    195.23 o 
  21   1   2     1122.71     1175.18    249.34 o 
  22   1   2      453.02      533.04    235.42 o 
  23   1   2      174.28      153.98    195.67 o 
  24   1   2       81.30      204.64    236.28 o 
  25   1   2      150.92      241.01    217.73 o 
 -27   2   2       44.77      -15.99    201.90 o 
 -26   2   2      310.69      249.59    203.76 o 
 -25   2   2      192.93      160.02    194.09 o 
 -24   2   2        3.37      116.98    179.81 o 
 -23   2   2       30.27       55.23    166.16 o 
 -22   2   2     4006.80     4392.38    384.41 o 
 -21   2   2      334.74       89.20    186.98 o 
 -20   2   2     1630.10     1387.37    239.71 o 
 -19   2   2      210.27      253.64    134.75 o 
 -18   2   2     2082.15     1614.74    189.43 o 
 -17   2   2     2321.38     2476.19    214.51 o 
 -16   2   2    13055.16    12884.34    745.61 o 
 -15   2   2       95.04       86.37     55.41 o 
 -14   2   2       72.50       10.57     47.80 o 
 -13   2   2     1819.44     1777.85    121.21 o 
 -12   2   2     4284.92     4358.53    130.35 o 
 -11   2   2    23865.73    24334.38    284.27 o 
 -10   2   2    14537.96    13495.04    275.16 o 
  -9   2   2     1610.50     1273.79     64.99 o 
  -8   2   2     1249.05     1184.09     61.98 o 
  -7   2   2        9.52       42.05     33.64 o 
  -6   2   2      437.95      271.35     38.61 o 
  -5   2   2    12838.15    12348.78    158.73 o 
  -4   2   2     6954.08     6097.82    119.60 o 
  -3   2   2    24585.80    25757.18    234.58 o 
  -2   2   2     8173.63     8443.73    131.16 o 
  -1   2   2    11656.05    13683.75    192.81 o 
   0   2   2    56204.48    61541.29    856.29 o 
   1   2   2    74819.27    85211.48   2129.68 o 
   2   2   2     2315.97     2281.45     97.40 o 
   3   2   2    18273.65    19236.05    269.97 o 
   4   2   2      319.21       99.52     46.18 o 
   5   2   2      279.50      281.26     56.99 o 
   6   2   2     9793.19     8897.40    209.17 o 
   7   2   2     9061.92     8980.26    251.02 o 
   8   2   2     4654.42     5378.01    209.52 o 
   9   2   2    15811.24    16408.53    366.69 o 
  10   2   2    15739.34    15925.57    474.58 o 
  11   2   2        0.85       -6.61     74.18 o 
  12   2   2    10127.19     9933.45    320.76 o 
  13   2   2      887.79      717.41    113.46 o 
  14   2   2      775.26      731.05    119.43 o 
  15   2   2      224.10      357.80    114.36 o 
  16   2   2     3618.65     3826.42    243.92 o 
  17   2   2       63.57       -2.50    156.16 o 
  18   2   2     3223.98     3745.40    365.11 o 
  19   2   2       56.99      143.95    166.49 o 
  20   2   2        5.42       37.11    151.48 o 
  21   2   2       10.03      -28.76    177.12 o 
  22   2   2     1626.60     1973.58    309.22 o 
  23   2   2       37.44       58.46    247.11 o 
  24   2   2      628.50      844.55    257.52 o 
  25   2   2       11.93      132.79    244.75 o 
 -26   3   2       94.83      -60.63    185.89 o 
 -25   3   2       15.03      -34.42    177.46 o 
 -24   3   2       15.93       90.16    204.19 o 
 -23   3   2       70.19      -22.16    169.39 o 
 -22   3   2       69.15       40.23    143.61 o 
 -21   3   2       49.04       24.25    161.92 o 
 -20   3   2       10.63      -54.54    141.62 o 
 -19   3   2      207.91      211.59    136.47 o 
 -18   3   2     1255.70     1213.00    198.25 o 
 -17   3   2      491.51      559.90    127.07 o 
 -16   3   2     3636.15     3701.17    210.40 o 
 -15   3   2        0.04        0.74     79.87 o 
 -14   3   2      171.58      162.04     77.24 o 
 -13   3   2      535.98      438.07     67.90 o 
 -12   3   2      593.37      557.61     70.25 o 
 -11   3   2       18.30      -36.82     47.96 o 
 -10   3   2    10364.06    10528.74    210.91 o 
  -9   3   2      952.87      934.98     73.30 o 
  -8   3   2     5034.45     5185.55    131.54 o 
  -7   3   2      391.47      323.78     47.66 o 
  -6   3   2      560.77      567.13     53.96 o 
  -5   3   2      535.26      570.24     49.77 o 
  -4   3   2      761.96      841.83     53.65 o 
  -3   3   2     1802.76     1984.23    100.86 o 
  -2   3   2       13.58       33.75     41.23 o 
  -1   3   2     2668.89     2802.55     82.41 o 
   0   3   2      101.30       51.37     49.22 o 
   1   3   2     1065.80     1178.12     82.61 o 
   2   3   2     4473.03     4888.90    153.99 o 
   3   3   2     1571.16     1908.41    107.56 o 
   4   3   2      118.08      153.46     61.12 o 
   5   3   2      628.40      542.41     72.60 o 
   6   3   2      532.29      669.71     80.11 o 
   7   3   2     2355.48     2668.61    137.05 o 
   8   3   2     1394.24     1440.31    113.96 o 
   9   3   2        1.26      -37.65     62.72 o 
  10   3   2      825.00      805.48    105.37 o 
  11   3   2       91.61      192.34     92.63 o 
  12   3   2      116.87      140.33     99.07 o 
  13   3   2       29.24       83.25     84.97 o 
  14   3   2        0.39       32.60     95.24 o 
  15   3   2       49.88       27.90    113.82 o 
  16   3   2      329.54      239.11    191.76 o 
  17   3   2      761.59      689.74    205.95 o 
  18   3   2      408.72      176.77    168.20 o 
  19   3   2      260.75      160.25    173.95 o 
  20   3   2      100.20      -22.64    166.28 o 
  21   3   2       91.81      -25.35    168.93 o 
  22   3   2        6.43      -67.37    162.37 o 
  23   3   2        0.02       20.71    196.11 o 
  24   3   2        2.00      -71.27    445.29 o 
 -25   4   2       51.79      235.57    179.35 o 
 -24   4   2      618.34      369.80    207.42 o 
 -23   4   2       68.40        5.34    200.78 o 
 -22   4   2     1244.53     1344.61    258.70 o 
 -21   4   2       27.34      -38.09    144.48 o 
 -20   4   2       26.67      -65.75    138.30 o 
 -19   4   2      573.75      495.24    158.22 o 
 -18   4   2      486.76      348.69    107.62 o 
 -17   4   2      914.99      976.81    138.51 o 
 -16   4   2     6249.09     6394.76    277.09 o 
 -15   4   2       41.29       47.96     85.80 o 
 -14   4   2      254.57      120.56     87.27 o 
 -13   4   2     1219.27     1171.71    124.55 o 
 -12   4   2     5574.74     5684.74    184.15 o 
 -11   4   2     5980.68     5775.21    180.62 o 
 -10   4   2    20899.61    20591.06    368.32 o 
  -9   4   2    11146.81    10768.84    227.21 o 
  -8   4   2      559.38      488.00     69.56 o 
  -7   4   2     2029.33     1682.77     96.67 o 
  -6   4   2     5362.80     5011.59    147.68 o 
  -5   4   2     4431.01     3925.64    140.61 o 
  -4   4   2     5288.89     4819.44    139.44 o 
  -3   4   2     8176.37     8271.48    217.12 o 
  -2   4   2       10.66      -22.78     55.25 o 
  -1   4   2       45.64      -24.69     56.74 o 
   0   4   2    14325.43    14459.65    286.43 o 
   1   4   2     5958.26     5802.43    189.28 o 
   2   4   2      999.09      860.41     91.28 o 
   3   4   2     3169.50     2710.06    134.87 o 
   4   4   2     1437.28     1458.45    113.94 o 
   5   4   2     4783.64     4774.34    184.72 o 
   6   4   2    30916.26    31792.25    467.65 o 
   7   4   2     4336.82     4405.79    187.55 o 
   8   4   2      219.56      169.26     68.26 o 
   9   4   2     1057.48      816.55    102.23 o 
  10   4   2      578.85      427.86     94.12 o 
  11   4   2      489.94      325.54    107.46 o 
  12   4   2    10195.49    10051.19    305.75 o 
  13   4   2        2.37      -33.97     96.48 o 
  14   4   2      101.54       12.61     97.17 o 
  15   4   2     1576.45     1545.58    247.29 o 
  16   4   2     3526.59     3700.35    347.32 o 
  17   4   2        3.71      -29.57    138.97 o 
  18   4   2      588.83      849.41    249.09 o 
  19   4   2      537.76      456.90    233.33 o 
  20   4   2       61.39     -183.69    164.93 o 
  21   4   2       46.09      258.92    181.40 o 
  22   4   2     1126.36     1149.70    261.80 o 
  23   4   2      355.39      219.35    217.89 o 
  24   4   2      690.74     1015.26    283.22 o 
 -24   5   2      148.52      163.24    193.78 o 
 -23   5   2      925.62      991.23    274.33 o 
 -22   5   2        0.22       55.17    210.68 o 
 -21   5   2       22.37     -145.89    128.33 o 
 -20   5   2      298.75      264.79    148.96 o 
 -19   5   2       66.48       76.08    120.42 o 
 -18   5   2       36.51      -75.04    109.60 o 
 -17   5   2       15.00       21.13    102.12 o 
 -16   5   2      412.09      306.91    123.19 o 
 -15   5   2       17.46      -80.17     89.42 o 
 -14   5   2      199.75      174.89    100.54 o 
 -13   5   2      683.39      623.49    113.39 o 
 -12   5   2     1042.99      915.20    122.37 o 
 -11   5   2     1434.20     1433.90    111.55 o 
 -10   5   2     2630.10     2641.36    138.25 o 
  -9   5   2      593.32      537.07     79.49 o 
  -8   5   2      126.02       87.75     63.84 o 
  -7   5   2     5095.88     4996.92    164.98 o 
  -6   5   2     3680.74     3440.33    156.03 o 
  -5   5   2     4059.17     4080.88    177.11 o 
  -4   5   2      112.28       26.89     52.51 o 
  -3   5   2     2414.86     2147.59    139.43 o 
  -2   5   2      136.32       50.25     71.64 o 
  -1   5   2       24.63      -42.24     55.21 o 
   0   5   2     2073.24     2197.13    139.33 o 
   1   5   2     3203.53     3136.70    158.53 o 
   2   5   2     4845.25     5088.90    201.74 o 
   3   5   2     3302.18     3228.94    167.42 o 
   4   5   2      485.03      563.81     97.20 o 
   5   5   2     1011.60      850.56    115.72 o 
   6   5   2       68.18       93.20     78.54 o 
   7   5   2       51.12       19.23     79.38 o 
   8   5   2     1637.71     1547.39    160.06 o 
   9   5   2     1271.29     1173.45    123.37 o 
  10   5   2       73.92       71.19     84.02 o 
  11   5   2      235.87      217.55     85.80 o 
  12   5   2      455.96      424.03    110.19 o 
  13   5   2        0.58       73.04     88.10 o 
  14   5   2      293.70      236.93    128.29 o 
  15   5   2      321.81      123.48    160.50 o 
  16   5   2      217.70      -21.39    176.96 o 
  17   5   2      251.77      352.89    171.59 o 
  18   5   2      212.04      432.25    221.37 o 
  19   5   2      630.76      432.16    184.06 o 
  20   5   2       71.96       47.60    159.15 o 
  21   5   2       19.56      121.09    186.76 o 
  22   5   2      221.50      204.97    207.76 o 
  23   5   2        8.07       86.32    198.97 o 
 -23   6   2      107.06      101.43    204.75 o 
 -22   6   2      113.05       61.18    150.56 o 
 -21   6   2      534.46      602.85    177.29 o 
 -20   6   2      224.52      327.30    166.18 o 
 -19   6   2      604.41      746.46    174.15 o 
 -18   6   2      979.75     1082.47    196.15 o 
 -17   6   2       76.30       42.76    132.00 o 
 -16   6   2     2476.39     2098.80    215.76 o 
 -15   6   2     1416.22     1447.27    194.92 o 
 -14   6   2        2.70      -39.18    103.71 o 
 -13   6   2     4406.48     4645.09    298.30 o 
 -12   6   2     6040.76     6704.56    381.31 o 
 -11   6   2      607.80      308.96    144.73 o 
 -10   6   2     1229.15     1176.82    126.95 o 
  -9   6   2      254.27      177.75     93.25 o 
  -8   6   2      344.57      253.41     87.67 o 
  -7   6   2     1463.19     1491.26    138.59 o 
  -6   6   2    16777.18    17040.76    384.96 o 
  -5   6   2       15.06      -37.44     58.89 o 
  -4   6   2     5740.51     5693.39    172.17 o 
  -3   6   2      169.17       64.65     86.50 o 
  -2   6   2       35.44      -41.77     62.37 o 
  -1   6   2      725.49      887.51    115.50 o 
   0   6   2    14876.59    13571.60    344.48 o 
   1   6   2      996.34      962.33    115.76 o 
   2   6   2     1577.02     1453.28    130.10 o 
   3   6   2     1929.13     1902.76    142.96 o 
   4   6   2      658.97      645.49    110.19 o 
   5   6   2     1989.32     2144.60    159.45 o 
   6   6   2    14255.28    15861.51    411.80 o 
   7   6   2     1552.63     1293.94    131.49 o 
   8   6   2     2302.04     2175.18    164.16 o 
   9   6   2     1090.32     1009.84    128.81 o 
  10   6   2      205.13      166.21     87.28 o 
  11   6   2     1034.17     1044.40    137.33 o 
  12   6   2     3755.87     3863.46    605.27 o 
  13   6   2      118.68      189.06    130.03 o 
  14   6   2     1190.61     1227.42    192.41 o 
  15   6   2     1009.98     1201.24    197.85 o 
  16   6   2      704.34      460.47    196.54 o 
  17   6   2     1988.15     2369.28    330.70 o 
  18   6   2     1213.50     1185.89    249.16 o 
  19   6   2      279.17      209.08    227.66 o 
  20   6   2       11.96       52.36    197.47 o 
  21   6   2      355.44      556.47    239.71 o 
 -22   7   2      101.15      314.29    209.71 o 
 -21   7   2      249.03      338.31    167.76 o 
 -20   7   2       55.75       44.44    145.55 o 
 -19   7   2       20.16       51.93    128.64 o 
 -18   7   2      378.36      343.78    182.05 o 
 -17   7   2      113.60      237.30    167.75 o 
 -16   7   2      126.53      209.57    143.91 o 
 -15   7   2       24.58      -33.07    130.56 o 
 -14   7   2      122.74      192.78    141.08 o 
 -13   7   2      380.94      566.22    172.49 o 
 -12   7   2        1.17      -63.81    125.26 o 
 -11   7   2     2852.95     2776.36    235.02 o 
 -10   7   2      262.22      309.01    139.97 o 
  -9   7   2        0.56     -102.97     83.28 o 
  -8   7   2     1739.67     1712.37    180.16 o 
  -7   7   2     1199.53     1214.52    143.40 o 
  -6   7   2        0.86      207.53    101.31 o 
  -5   7   2      660.96      518.89    115.07 o 
  -4   7   2     2150.42     2293.55    173.64 o 
  -3   7   2      242.90      160.82    102.74 o 
  -2   7   2       30.06       -4.28     86.49 o 
  -1   7   2      176.54       97.63     96.23 o 
   0   7   2      774.00      938.55    128.48 o 
   1   7   2       50.04      -35.79     91.82 o 
   2   7   2     2018.07     2113.33    219.39 o 
   3   7   2       79.54      141.36     89.19 o 
   4   7   2        8.48       -1.43     98.80 o 
   5   7   2      561.94      565.71    122.25 o 
   6   7   2     1773.35     1784.25    160.91 o 
   7   7   2        0.15       76.94    103.51 o 
   8   7   2     1893.15     1926.69    177.69 o 
   9   7   2     2434.29     2435.71    194.18 o 
  10   7   2       67.21      -46.54    108.37 o 
  11   7   2      107.01      -41.70    131.34 o 
  12   7   2       55.74      133.97    131.27 o 
  13   7   2      137.04      104.33    139.15 o 
  14   7   2       13.81       38.00    131.46 o 
  15   7   2      681.59      680.84    184.66 o 
  16   7   2      292.02      222.28    151.06 o 
  17   7   2        8.88      162.29    167.92 o 
  18   7   2      294.38      235.18    235.20 o 
  19   7   2       76.41       84.42    183.13 o 
  20   7   2       32.46      -58.82    234.19 o 
 -20   8   2       32.72       47.14    199.54 o 
 -19   8   2      163.28      152.95    196.25 o 
 -18   8   2       72.04       75.78    140.73 o 
 -17   8   2       79.37      275.48    167.00 o 
 -16   8   2      677.02      990.39    210.26 o 
 -15   8   2      688.28      789.78    181.49 o 
 -14   8   2       28.16      -13.86    139.65 o 
 -13   8   2       17.96     -120.73    121.10 o 
 -12   8   2        1.70     -181.84    141.80 o 
 -11   8   2      777.92      803.68    172.90 o 
 -10   8   2     2723.88     3125.07    426.10 o 
  -9   8   2      716.12      811.94    165.71 o 
  -8   8   2      391.07      229.53    110.09 o 
  -7   8   2      143.67      127.43    111.82 o 
  -6   8   2      674.01      559.89    136.74 o 
  -5   8   2     3846.05     4240.15    241.40 o 
  -4   8   2     1048.08     1027.96    147.84 o 
  -3   8   2     1407.80     1707.48    174.80 o 
  -2   8   2      301.25      298.86    123.87 o 
  -1   8   2      104.75       82.37    106.60 o 
   0   8   2     2464.60     2232.85    185.60 o 
   1   8   2     2519.29     2806.73    198.95 o 
   2   8   2      616.96      605.30    122.41 o 
   3   8   2     2392.28     2472.13    196.74 o 
   4   8   2     1246.66     1320.36    156.33 o 
   5   8   2      554.66      318.37    132.45 o 
   6   8   2      625.27      639.39    134.63 o 
   7   8   2      911.51     1058.29    152.72 o 
   8   8   2       41.34       20.10     95.73 o 
   9   8   2      392.64      335.40    133.04 o 
  10   8   2       88.85      117.34    117.29 o 
  11   8   2      211.69      237.04    141.16 o 
  12   8   2     1291.92     1696.76    229.40 o 
  13   8   2      159.12      229.98    161.50 o 
  14   8   2      144.62      280.36    157.42 o 
  15   8   2      107.44      180.23    193.51 o 
  16   8   2     1477.52     1993.18    262.55 o 
  17   8   2        6.38      -69.96    159.10 o 
  18   8   2      676.89      970.38    294.86 o 
 -17   9   2      256.69      257.04    201.58 o 
 -16   9   2        0.12       32.84    169.71 o 
 -15   9   2       37.96       -2.79    173.79 o 
 -14   9   2      111.75       28.32    159.62 o 
 -13   9   2        4.72     -130.67    149.87 o 
 -12   9   2        8.74        5.74    167.13 o 
 -11   9   2       18.13       12.19    156.79 o 
 -10   9   2      117.24      -56.24    126.94 o 
  -9   9   2      108.02      125.34    133.23 o 
  -8   9   2      239.93      282.33    153.24 o 
  -7   9   2      397.27      398.78    153.19 o 
  -6   9   2       62.83       69.55    115.63 o 
  -5   9   2       14.56      -38.58    108.37 o 
  -4   9   2      152.16      118.21    112.29 o 
  -3   9   2        8.72       34.28    108.27 o 
  -2   9   2      411.91      357.14    134.46 o 
  -1   9   2      457.57      409.42    118.57 o 
   0   9   2       22.25       89.75    124.52 o 
   1   9   2      134.54      138.47    106.01 o 
   2   9   2       86.79        9.86    107.95 o 
   3   9   2        9.86        1.65    107.01 o 
   4   9   2      200.83      213.00    125.59 o 
   5   9   2      287.46      390.73    143.79 o 
   6   9   2       20.44       24.14     92.55 o 
   7   9   2      532.70      516.73    149.34 o 
   8   9   2      131.82      151.24    118.01 o 
   9   9   2      368.76      427.98    163.35 o 
  10   9   2      194.78      176.15    143.26 o 
  11   9   2       67.72      207.66    178.29 o 
  12   9   2        7.28       52.23    181.45 o 
  13   9   2       23.91       -1.37    159.43 o 
  14   9   2       10.46     -102.03    159.69 o 
  15   9   2        0.16      -13.04    154.12 o 
  16   9   2       18.93      -92.74    182.51 o 
 -14  10   2        7.06      161.78    253.50 o 
 -13  10   2        5.24     -209.56    190.44 o 
 -12  10   2        2.84     -100.94    234.60 o 
 -11  10   2      678.68      946.52    268.47 o 
 -10  10   2      513.79      523.67    253.18 o 
  -9  10   2      163.69        3.25    181.21 o 
  -8  10   2       16.26       40.16    161.56 o 
  -7  10   2       22.89       91.37    155.75 o 
  -6  10   2      638.83      897.52    245.97 o 
  -5  10   2      555.35      743.74    151.90 o 
  -4  10   2      189.32      153.16    139.47 o 
  -3  10   2      334.72      375.42    134.86 o 
  -2  10   2        4.18     -103.22    113.25 o 
  -1  10   2        2.84      -18.82    118.60 o 
   0  10   2      767.37      809.32    154.83 o 
   1  10   2      352.03      158.34    132.29 o 
   2  10   2      199.18      233.33    131.79 o 
   3  10   2        9.62       81.14    116.17 o 
   4  10   2      267.14      172.26    114.66 o 
   5  10   2        4.08      111.95    137.88 o 
   6  10   2     1614.33     2336.30    219.38 o 
   7  10   2       11.16       -0.85    135.14 o 
   8  10   2      604.73      472.23    176.36 o 
   9  10   2      206.99      288.34    149.29 o 
  10  10   2       50.85       30.81    145.46 o 
  11  10   2      261.05      249.16    150.74 o 
  12  10   2      369.15      516.51    267.77 o 
  -9  11   2       13.22       23.44    288.67 o 
  -8  11   2        7.40      -49.58    199.28 o 
  -7  11   2        7.12      -85.89    232.97 o 
  -6  11   2       61.77       66.19    177.54 o 
  -5  11   2       87.91      232.00    242.65 o 
  -4  11   2        5.15       68.23    176.41 o 
  -3  11   2       89.10      134.19    146.98 o 
  -2  11   2       75.04        5.79    168.26 o 
  -1  11   2       26.13      123.17    178.02 o 
   0  11   2       68.77       48.82    175.14 o 
   1  11   2       53.14      -76.69    147.55 o 
   2  11   2       63.03      223.42    155.25 o 
   3  11   2        0.67      -27.92    138.72 o 
   4  11   2        0.03       94.40    143.24 o 
   5  11   2       19.78      -55.92    135.01 o 
   6  11   2        2.58      187.46    198.38 o 
   7  11   2       66.27      268.86    244.24 o 
   8  11   2        2.81      -87.02    220.80 o 
 -27   1   3     1732.21     2112.99    336.39 o 
 -26   1   3       20.61       13.85    213.98 o 
 -25   1   3       19.52       77.89    206.84 o 
 -24   1   3      696.01      920.31    234.63 o 
 -23   1   3     1094.91     1042.59    255.83 o 
 -22   1   3      509.44      512.52    178.09 o 
 -21   1   3      987.45     1036.32    184.31 o 
 -20   1   3     1972.20     1990.00    186.52 o 
 -19   1   3      257.72      307.68    111.57 o 
 -18   1   3    10200.99    10784.90    362.30 o 
 -17   1   3    13252.17    13296.24    430.40 o 
 -16   1   3     2615.61     2456.43    169.20 o 
 -15   1   3     2452.86     2470.83    164.56 o 
 -14   1   3      680.55      541.39     81.85 o 
 -13   1   3       75.37       20.21     55.26 o 
 -12   1   3     2820.06     2838.41    127.37 o 
 -11   1   3    49161.58    47797.48    602.70 o 
 -10   1   3     3531.49     3142.21    126.76 o 
  -9   1   3     1298.56      933.60     70.13 o 
  -8   1   3     1326.26     1215.79     76.73 o 
  -7   1   3      316.29      284.66     45.96 o 
  -6   1   3      148.89      107.27     41.86 o 
  -5   1   3    52587.36    52747.22    595.25 o 
  -4   1   3     2347.90     2935.15     80.60 o 
  -3   1   3        0.91      -39.08     41.81 o 
  -2   1   3     7262.93     7894.39    242.19 o 
  -1   1   3    32389.66    38389.84   1826.16 o 
   0   1   3     6025.66     6163.22    163.88 o 
   1   1   3   103200.70   109511.18   1740.07 o 
   2   1   3      510.87      355.39     76.54 o 
   3   1   3     4516.03     5220.69    160.26 o 
   4   1   3      665.61      572.72     71.37 o 
   5   1   3     5379.05     5047.58    219.31 o 
   6   1   3     1389.11     1053.90    123.62 o 
   7   1   3    10906.61     9583.40    729.04 o 
   8   1   3     7983.73     7828.40    340.79 o 
   9   1   3     7441.16     8423.63    380.38 o 
  10   1   3      451.96      441.23    114.79 o 
  11   1   3     1699.35     1284.41    168.15 o 
  12   1   3     1434.61     1226.32    180.97 o 
  13   1   3     6368.05     6050.02    401.52 o 
  14   1   3     2627.75     2896.36    284.86 o 
  15   1   3       22.30      210.39    244.41 o 
  16   1   3     1638.94     1460.54    347.68 o 
  17   1   3     8061.08     8017.05    477.07 o 
  18   1   3     2100.16     2504.05    318.92 o 
  19   1   3     2565.40     2573.47    311.84 o 
  20   1   3     2160.63     2517.07    316.62 o 
  21   1   3      222.25      325.71    218.26 o 
  22   1   3        1.03      -89.84    171.78 o 
  23   1   3      596.95      480.42    246.54 o 
  24   1   3        3.14      204.11    242.04 o 
  25   1   3       90.27       50.49    212.73 o 
 -27   2   3      151.05       98.63    206.65 o 
 -26   2   3      199.68      150.21    192.41 o 
 -25   2   3       40.09      150.65    186.74 o 
 -24   2   3        0.58       32.91    197.01 o 
 -23   2   3       14.74      -42.55    131.74 o 
 -22   2   3     1172.38      984.69    183.76 o 
 -21   2   3      619.58      701.04    176.45 o 
 -20   2   3      668.43      722.40    168.26 o 
 -19   2   3      909.85      879.20    145.64 o 
 -18   2   3        6.20      -83.03     93.60 o 
 -17   2   3     6086.77     5949.54    229.57 o 
 -16   2   3     1062.38     1155.17    119.47 o 
 -15   2   3     2166.78     2114.73    133.23 o 
 -14   2   3      186.48      184.62     55.86 o 
 -13   2   3       77.39      155.96     50.42 o 
 -12   2   3      229.91      208.07     54.35 o 
 -11   2   3      362.15      232.28     45.52 o 
 -10   2   3    10992.60    10821.89    230.16 o 
  -9   2   3    11306.85    11279.87    220.94 o 
  -8   2   3      317.54      251.42     49.74 o 
  -7   2   3     1071.10      867.37     70.03 o 
  -6   2   3     3799.96     4444.54     91.67 o 
  -5   2   3        7.11       13.67     28.97 o 
  -4   2   3    24198.46    26014.05    240.22 o 
  -3   2   3     8650.24     8995.55    136.81 o 
  -2   2   3      126.07       65.76     67.83 o 
  -1   2   3    97754.27   111276.52   1683.57 o 
   0   2   3    61578.90    69852.03    832.03 o 
   1   2   3    94522.84   111584.50    674.11 o 
   2   2   3     2456.89     2782.11    110.99 o 
   3   2   3      234.63      388.24     68.08 o 
   4   2   3      611.17      590.72     75.55 o 
   5   2   3     2007.09     2106.35    128.77 o 
   6   2   3       14.34       20.48     53.99 o 
   7   2   3     8795.83    10163.53    301.31 o 
   8   2   3     4667.95     5193.41    230.17 o 
   9   2   3    13846.33    14941.47    367.72 o 
  10   2   3      467.73      510.26    106.30 o 
  11   2   3      161.87      154.48     95.05 o 
  12   2   3     1016.50     1040.36    137.78 o 
  13   2   3      115.92       77.42     83.87 o 
  14   2   3        0.05      -44.10     84.10 o 
  15   2   3      649.74      683.61    134.92 o 
  16   2   3      480.96      393.02    114.77 o 
  17   2   3      513.50      371.13    126.54 o 
  18   2   3      377.54      513.46    201.52 o 
  19   2   3      544.32      449.24    193.62 o 
  20   2   3        5.29     -203.30    187.08 o 
  21   2   3       41.05       69.51    182.96 o 
  22   2   3      484.00      324.56    187.51 o 
  23   2   3        3.26     -131.38    181.55 o 
  24   2   3        8.07      267.13    270.96 o 
 -26   3   3        5.02       76.18    188.50 o 
 -25   3   3        3.70      -14.90    173.22 o 
 -24   3   3        0.89       32.77    166.11 o 
 -23   3   3     1280.00     1387.43    453.41 o 
 -22   3   3       10.78      -28.27    186.61 o 
 -21   3   3     1746.02     1929.27    219.06 o 
 -20   3   3      305.43      115.21    132.88 o 
 -19   3   3     1845.99     1755.13    168.59 o 
 -18   3   3      473.89      478.62    115.75 o 
 -17   3   3     4583.17     4589.59    210.36 o 
 -16   3   3     2433.14     2152.59    151.67 o 
 -15   3   3    10782.05    10894.22    291.16 o 
 -14   3   3     3098.71     2818.62    148.41 o 
 -13   3   3      777.51      765.28     97.10 o 
 -12   3   3     4646.98     4492.89    128.93 o 
 -11   3   3     1622.36     1350.23     80.08 o 
 -10   3   3     4364.24     3774.82    113.64 o 
  -9   3   3    27812.99    27855.64    351.32 o 
  -8   3   3    11365.43    10673.55    176.30 o 
  -7   3   3       63.95       16.10     37.05 o 
  -6   3   3    11694.13    11272.12    180.78 o 
  -5   3   3     1265.83      968.79     59.72 o 
  -4   3   3     2783.41     2479.00     91.17 o 
  -3   3   3    15370.96    15401.47    244.63 o 
  -2   3   3    26765.36    26736.67    427.88 o 
  -1   3   3    11542.65    11595.25    171.22 o 
   0   3   3      360.39      253.85     60.22 o 
   1   3   3      524.20      338.34     59.49 o 
   2   3   3    14174.54    15309.67    406.29 o 
   3   3   3     1785.25     1621.04     98.81 o 
   4   3   3    11272.27    10935.86    245.24 o 
   5   3   3    27966.47    28405.21    406.85 o 
   6   3   3    21119.70    23814.90    631.37 o 
   7   3   3     8809.52     9167.10    251.87 o 
   8   3   3       29.19      -56.19     71.52 o 
   9   3   3      157.02       59.84     88.93 o 
  10   3   3     2102.70     1879.32    159.34 o 
  11   3   3    16905.15    16955.94    435.25 o 
  12   3   3      357.38      178.55    109.05 o 
  13   3   3        9.83      -29.07     89.63 o 
  14   3   3      105.37       44.89     96.84 o 
  15   3   3      349.99      349.80    114.89 o 
  16   3   3     1486.83      980.13    224.99 o 
  17   3   3     5968.89     6945.65    474.31 o 
  18   3   3      565.65      479.12    220.22 o 
  19   3   3       10.07      -92.62    207.03 o 
  20   3   3       20.30       31.97    153.85 o 
  21   3   3       12.93       79.40    295.80 o 
  22   3   3       67.70      166.35    200.32 o 
  23   3   3     2291.36     3214.43    412.32 o 
  24   3   3       29.08      -45.63    211.38 o 
 -26   4   3      227.70      564.05    366.86 o 
 -25   4   3      118.25      203.90    226.31 o 
 -24   4   3       90.35       52.69    201.55 o 
 -23   4   3      237.03      266.78    211.25 o 
 -22   4   3      334.36      231.61    181.83 o 
 -21   4   3        2.68      -81.09     95.76 o 
 -20   4   3       81.66       93.20    110.64 o 
 -19   4   3      733.32      470.00    130.42 o 
 -18   4   3      495.63      289.33    115.72 o 
 -17   4   3      946.64     1075.09    144.36 o 
 -16   4   3     1694.48     1780.20    196.01 o 
 -15   4   3       24.74       36.48     96.91 o 
 -14   4   3      268.44      176.33     91.97 o 
 -13   4   3     1559.93     1424.14    122.37 o 
 -12   4   3        0.95       -2.91     53.98 o 
 -11   4   3     8406.76     8571.54    191.18 o 
 -10   4   3    11631.43    11609.69    259.60 o 
  -9   4   3     1097.39      978.43     75.68 o 
  -8   4   3      547.72      492.53     61.82 o 
  -7   4   3     6509.42     6254.36    149.99 o 
  -6   4   3     1197.74     1155.38     74.18 o 
  -5   4   3      775.00      702.46     66.86 o 
  -4   4   3     2464.22     2343.66    102.14 o 
  -3   4   3     2329.80     2033.48     92.99 o 
  -2   4   3        2.66      -30.50     39.32 o 
  -1   4   3     1370.85     1269.00     67.78 o 
   0   4   3      151.56      264.52     66.41 o 
   1   4   3     1203.79     1276.12    101.04 o 
   2   4   3       29.90       49.32     57.54 o 
   3   4   3     3308.91     3009.93    143.94 o 
   4   4   3      459.92      336.32     79.83 o 
   5   4   3      493.78      389.28     81.67 o 
   6   4   3     5600.76     5508.43    207.13 o 
   7   4   3      242.61      140.05     72.59 o 
   8   4   3      442.55      520.20     93.22 o 
   9   4   3     2767.85     2590.90    164.16 o 
  10   4   3      250.72      205.85     84.52 o 
  11   4   3        0.87      -43.40     88.85 o 
  12   4   3       19.22       29.98     99.23 o 
  13   4   3      564.87      485.29    124.92 o 
  14   4   3        0.54       14.49    101.35 o 
  15   4   3     1787.15     2249.09    298.54 o 
  16   4   3     1435.57     1454.78    255.50 o 
  17   4   3      234.73      386.88    214.53 o 
  18   4   3      232.99      369.11    178.18 o 
  19   4   3     1193.88     1389.40    290.90 o 
  20   4   3       13.14       87.83    214.78 o 
  21   4   3      319.41      140.54    228.27 o 
  22   4   3       84.77      115.60    212.31 o 
  23   4   3      210.26      147.43    291.37 o 
 -25   5   3      445.91      336.45    253.65 o 
 -24   5   3      285.47      405.09    217.05 o 
 -23   5   3      317.86      302.31    172.00 o 
 -22   5   3      461.20      712.72    178.56 o 
 -21   5   3      675.96      687.58    185.18 o 
 -20   5   3        2.96       -1.97    109.25 o 
 -19   5   3      129.02       23.75    112.05 o 
 -18   5   3      336.29      424.50    120.97 o 
 -17   5   3     3363.25     3320.02    220.21 o 
 -16   5   3     1722.51     1774.97    169.45 o 
 -15   5   3     2852.48     2619.57    192.80 o 
 -14   5   3      112.77      117.04     93.49 o 
 -13   5   3      142.93      -23.66     89.24 o 
 -12   5   3      602.65      522.34    112.74 o 
 -11   5   3    11545.04    11204.58    344.85 o 
 -10   5   3       72.62       52.04     66.18 o 
  -9   5   3        0.45      -87.72     62.11 o 
  -8   5   3      157.02       52.72     60.13 o 
  -7   5   3      270.04      129.22     59.68 o 
  -6   5   3       71.85       48.59     55.66 o 
  -5   5   3     9806.15     9128.53    211.67 o 
  -4   5   3      832.01      922.63    100.05 o 
  -3   5   3        5.69      -23.39     55.54 o 
  -2   5   3        2.41      -66.63     55.02 o 
  -1   5   3      438.68      434.44     86.61 o 
   0   5   3     3502.14     3387.62    169.79 o 
   1   5   3    20419.19    19512.24    542.22 o 
   2   5   3        3.78       -5.55     65.41 o 
   3   5   3      243.70      253.57     82.41 o 
   4   5   3       32.22      -64.67     63.71 o 
   5   5   3      285.91      211.84     80.04 o 
   6   5   3     1529.82     1568.56    137.41 o 
   7   5   3    18763.67    18243.73    403.06 o 
   8   5   3     2610.46     2438.55    174.11 o 
   9   5   3      461.32      331.38     93.56 o 
  10   5   3        3.99       45.08     85.76 o 
  11   5   3      929.14      835.73    124.38 o 
  12   5   3     2509.59     2447.92    189.40 o 
  13   5   3     5573.04     6084.63    307.89 o 
  14   5   3     3278.49     3669.13    554.22 o 
  15   5   3      691.59      554.22    212.78 o 
  16   5   3       39.88       57.30    137.28 o 
  17   5   3      325.87      216.00    266.78 o 
  18   5   3     1235.62     1057.95    240.04 o 
  19   5   3      105.72      374.48    205.55 o 
  20   5   3      800.43      864.17    231.96 o 
  21   5   3      171.61       51.27    228.67 o 
  22   5   3      346.35      542.93    218.11 o 
 -24   6   3        0.16      244.56    229.41 o 
 -23   6   3       80.70       81.89    181.61 o 
 -22   6   3       27.79        4.89    140.98 o 
 -21   6   3       71.71      -86.79    136.52 o 
 -20   6   3      137.82       86.45    129.48 o 
 -19   6   3      261.42      201.84    147.09 o 
 -18   6   3       90.26       19.59    122.22 o 
 -17   6   3       37.36      -33.30    120.41 o 
 -16   6   3      347.40      446.98    143.64 o 
 -15   6   3      700.14      483.58    162.94 o 
 -14   6   3      136.51      143.94    116.06 o 
 -13   6   3       31.33      -94.72    113.44 o 
 -12   6   3        0.32      -84.31     95.90 o 
 -11   6   3      506.45      401.11    122.94 o 
 -10   6   3      463.23      485.14    100.56 o 
  -9   6   3      243.11       71.40     86.30 o 
  -8   6   3      215.19      140.07     79.96 o 
  -7   6   3      982.35      983.04     99.99 o 
  -6   6   3     1682.98     1697.95    115.32 o 
  -5   6   3     3391.87     3692.40    152.69 o 
  -4   6   3       13.62      -89.99     59.99 o 
  -3   6   3      740.21      644.48    102.33 o 
  -2   6   3        5.60      -31.00     75.26 o 
  -1   6   3      490.03      440.18     92.63 o 
   0   6   3      310.53      278.16     83.16 o 
   1   6   3      121.47      106.09     76.58 o 
   2   6   3      170.70      102.78     75.03 o 
   3   6   3      115.18       -1.07     88.04 o 
   4   6   3      164.30       91.52     94.33 o 
   5   6   3      547.02      471.68     97.74 o 
   6   6   3       12.60       37.89     80.85 o 
   7   6   3      269.23      237.97     90.07 o 
   8   6   3       29.01       52.17     91.99 o 
   9   6   3      155.81      239.67     96.43 o 
  10   6   3      563.47      395.37    121.01 o 
  11   6   3        4.23      -12.48     82.53 o 
  12   6   3      156.40      181.42    100.74 o 
  13   6   3       58.47       81.89    113.57 o 
  14   6   3        0.20     -103.32    153.43 o 
  15   6   3        0.78      -15.00    129.63 o 
  16   6   3      556.52      645.53    195.67 o 
  17   6   3        2.37      143.20    218.17 o 
  18   6   3       23.99      -42.19    158.58 o 
  19   6   3        7.82     -164.19    211.73 o 
  20   6   3       33.29     -142.04    169.04 o 
  21   6   3        0.59      -98.96    271.21 o 
 -22   7   3      114.04      108.80    174.67 o 
 -21   7   3      478.90      731.90    181.94 o 
 -20   7   3      116.16       51.07    154.62 o 
 -19   7   3        4.67       11.75    162.08 o 
 -18   7   3      178.66      220.03    155.72 o 
 -17   7   3     2734.78     2964.53    279.59 o 
 -16   7   3      264.19      222.16    149.65 o 
 -15   7   3       38.50      116.50    134.40 o 
 -14   7   3      183.21      130.79    126.94 o 
 -13   7   3       72.82      105.99    133.56 o 
 -12   7   3      125.60       80.78    121.23 o 
 -11   7   3     4120.82     4595.00    484.84 o 
 -10   7   3      270.12      251.07    145.83 o 
  -9   7   3     1392.78     1315.13    143.28 o 
  -8   7   3      742.76      688.44    120.76 o 
  -7   7   3      290.00      219.56    102.74 o 
  -6   7   3        1.98      -23.03     93.48 o 
  -5   7   3    11365.40    11451.20    341.36 o 
  -4   7   3     1303.60     1167.14    134.90 o 
  -3   7   3      873.45      804.12    126.12 o 
  -2   7   3     2216.96     2284.22    172.94 o 
  -1   7   3      954.98      881.89    127.88 o 
   0   7   3     2028.89     1817.41    153.46 o 
   1   7   3     7421.13     7208.54    279.02 o 
   2   7   3        6.07      -93.99     87.59 o 
   3   7   3      766.08      661.91    124.86 o 
   4   7   3     1436.74     1427.82    152.79 o 
   5   7   3      206.95      119.07     93.41 o 
   6   7   3       46.81      131.35    104.37 o 
   7   7   3     3001.86     3192.81    215.27 o 
   8   7   3     1058.56     1071.24    153.45 o 
   9   7   3      807.94      658.10    136.06 o 
  10   7   3      191.74       10.89    107.44 o 
  11   7   3     1098.03     1123.12    163.11 o 
  12   7   3       66.04      -16.82    124.60 o 
  13   7   3     1559.42     1667.49    225.32 o 
  14   7   3       34.71       71.86    143.43 o 
  15   7   3      223.44       84.59    208.36 o 
  16   7   3       38.93      114.56    191.40 o 
  17   7   3     2386.20     2097.11    308.04 o 
  18   7   3      105.23      145.21    231.02 o 
  19   7   3       85.05       70.27    210.89 o 
 -20   8   3       44.15       45.30    213.26 o 
 -19   8   3       16.68     -130.40    162.30 o 
 -18   8   3      151.83       -0.30    161.20 o 
 -17   8   3      127.53      117.12    160.44 o 
 -16   8   3      691.78      432.53    190.44 o 
 -15   8   3       62.10       89.70    153.90 o 
 -14   8   3        4.80      -78.54    120.56 o 
 -13   8   3        2.76      -62.73    132.74 o 
 -12   8   3      157.78       70.43    131.37 o 
 -11   8   3       87.34      110.85    137.59 o 
 -10   8   3      484.18      470.42    152.13 o 
  -9   8   3      264.98      321.18    156.03 o 
  -8   8   3        0.69      -31.86    126.22 o 
  -7   8   3       99.22       81.25    103.45 o 
  -6   8   3       46.51       81.86    105.62 o 
  -5   8   3      139.45       -9.20     95.09 o 
  -4   8   3      771.33      774.41    136.14 o 
  -3   8   3     1517.95     1471.26    161.67 o 
  -2   8   3      667.49      534.13    125.96 o 
  -1   8   3        1.44      -37.13    100.21 o 
   0   8   3      412.98      384.87    119.40 o 
   1   8   3       87.63       70.53    103.24 o 
   2   8   3      466.65      402.32    124.18 o 
   3   8   3     1723.97     1614.78    168.49 o 
   4   8   3      130.64      118.08    112.33 o 
   5   8   3     1266.46     1435.72    157.23 o 
   6   8   3        2.49       32.62    107.94 o 
   7   8   3       94.12       82.07    111.43 o 
   8   8   3      658.51      716.51    142.67 o 
   9   8   3      147.83      131.10    125.53 o 
  10   8   3       25.62       50.21    132.55 o 
  11   8   3       47.14      380.55    201.66 o 
  12   8   3      672.15      671.94    177.90 o 
  13   8   3       80.02      231.52    160.24 o 
  14   8   3       10.22      123.45    187.81 o 
  15   8   3       63.55       18.89    159.51 o 
  16   8   3       54.45      -30.73    189.81 o 
  17   8   3       37.50      233.90    242.10 o 
 -18   9   3        0.96     -133.34    191.97 o 
 -17   9   3      224.69      399.50    230.07 o 
 -16   9   3        3.94       83.70    176.42 o 
 -15   9   3      586.25      836.45    257.20 o 
 -14   9   3       73.55       40.07    170.23 o 
 -13   9   3        2.87      -47.07    177.58 o 
 -12   9   3      102.24      184.68    186.29 o 
 -11   9   3      168.58      168.54    192.30 o 
 -10   9   3       51.19      -37.19    148.45 o 
  -9   9   3     1901.47     2043.89    234.51 o 
  -8   9   3      798.49      716.83    190.43 o 
  -7   9   3        3.30      -80.82    125.07 o 
  -6   9   3      245.46      180.78    114.22 o 
  -5   9   3     1202.91     1363.37    164.96 o 
  -4   9   3      296.90      293.27    119.61 o 
  -3   9   3       66.56      -12.88    109.45 o 
  -2   9   3     1946.76     2116.26    191.67 o 
  -1   9   3     1246.75     1408.09    169.11 o 
   0   9   3      125.36      168.57    108.19 o 
   1   9   3      218.56      166.73    105.58 o 
   2   9   3       91.26       64.42    119.99 o 
   3   9   3      258.19      101.78    108.17 o 
   4   9   3      529.12      901.54    145.88 o 
   5   9   3     1686.17     1875.25    194.63 o 
   6   9   3      281.60      298.37    124.47 o 
   7   9   3      991.99      925.35    151.96 o 
   8   9   3       19.85       26.98    132.68 o 
   9   9   3        9.63        8.85    130.32 o 
  10   9   3       74.69      305.25    179.96 o 
  11   9   3     1125.96     1619.94    223.41 o 
  12   9   3      397.25      443.01    188.95 o 
  13   9   3       65.93      -55.89    160.91 o 
  14   9   3       88.63       44.76    155.92 o 
  15   9   3       92.66      119.48    181.26 o 
 -14  10   3       39.06        2.70    186.03 o 
 -13  10   3      383.85      818.37    291.92 o 
 -12  10   3       88.79      151.99    246.54 o 
 -11  10   3      130.82      227.80    214.36 o 
 -10  10   3       13.84      -32.50    195.47 o 
  -9  10   3       14.55       53.75    226.70 o 
  -8  10   3       10.12      101.48    187.03 o 
  -7  10   3       34.04      159.67    190.02 o 
  -6  10   3       51.74      -41.23    183.44 o 
  -5  10   3       30.04       19.61    145.46 o 
  -4  10   3       46.21        8.68    153.01 o 
  -3  10   3      660.20      551.17    172.00 o 
  -2  10   3      109.95       26.48    126.96 o 
  -1  10   3       32.28       99.04    149.92 o 
   0  10   3       22.95     -113.95    138.44 o 
   1  10   3       98.89      146.53    135.75 o 
   2  10   3      145.04       75.36    162.63 o 
   3  10   3      554.49      654.81    150.46 o 
   4  10   3       67.82       49.49    120.53 o 
   5  10   3        1.46     -105.05    104.26 o 
   6  10   3      317.19      435.30    152.89 o 
   7  10   3      106.12      418.83    189.57 o 
   8  10   3        3.70       13.13    151.97 o 
   9  10   3      140.57      192.31    187.72 o 
  10  10   3        5.82      240.09    179.73 o 
  11  10   3       80.31      245.67    201.61 o 
  12  10   3       61.86      179.42    186.61 o 
  -9  11   3       48.25     -102.98    239.56 o 
  -8  11   3       78.99     -148.16    168.72 o 
  -7  11   3       16.96     -123.50    233.93 o 
  -6  11   3       24.11      127.71    208.49 o 
  -5  11   3     1082.37     1685.47    314.39 o 
  -4  11   3      264.02       72.64    202.46 o 
  -3  11   3       37.34       54.14    143.64 o 
  -2  11   3        0.42      -43.70    148.68 o 
  -1  11   3       18.10       59.02    157.65 o 
   0  11   3       44.31       59.57    142.45 o 
   1  11   3     1208.30     1601.57    234.62 o 
   2  11   3       42.21      142.80    147.93 o 
   3  11   3       19.06      -86.51    140.91 o 
   4  11   3        0.08       81.07    149.94 o 
   5  11   3       10.47      105.26    215.39 o 
   6  11   3      107.70      224.23    298.01 o 
   7  11   3     1348.05     1601.67    486.35 o 
 -28   0   4      228.77      392.92    354.07 o 
 -27   0   4      516.10      428.33    283.75 o 
 -26   0   4     1010.54     1001.23    339.81 o 
 -25   0   4     1535.92     1582.99    377.67 o 
 -24   0   4      202.93      469.63    323.58 o 
 -23   0   4      101.64      172.66    180.92 o 
 -22   0   4     3313.16     3350.17    332.78 o 
 -21   0   4     2686.60     3211.51    336.99 o 
 -20   0   4        0.96       45.70    208.26 o 
 -19   0   4     8005.81     7916.63    449.91 o 
 -18   0   4    14165.46    14328.25    568.01 o 
 -17   0   4     5475.83     5270.22    362.26 o 
 -16   0   4    12173.68    11840.57    531.84 o 
 -15   0   4     1666.50     1563.01    185.80 o 
 -14   0   4       23.49       30.60     95.29 o 
 -13   0   4     3730.74     3681.86    168.09 o 
 -12   0   4     3974.22     3298.92    151.64 o 
 -11   0   4    11432.74    11202.64    254.23 o 
 -10   0   4    53237.76    53555.86    592.27 o 
  -9   0   4    25925.16    29161.32    382.29 o 
  -8   0   4      337.06      178.56     55.63 o 
  -7   0   4    12106.37    14706.56    248.10 o 
  -6   0   4      776.00      583.25     65.33 o 
  -5   0   4    19843.54    22955.55    408.81 o 
  -4   0   4     1663.89     2503.75    107.95 o 
  -3   0   4     1790.19     1872.68    102.78 o 
  -2   0   4      180.28      113.81     48.92 o 
  -1   0   4     7782.57     8563.57    252.77 o 
   0   0   4    32777.29    45987.75    679.13 o 
   1   0   4    26508.69    28616.21    560.61 o 
   2   0   4    51411.89    53063.74    852.72 o 
   3   0   4    16989.90    18269.01    520.78 o 
   4   0   4      623.33      441.60    138.19 o 
   5   0   4      167.51       96.88     89.99 o 
   6   0   4    11542.16    10671.76    483.40 o 
   7   0   4     4089.33     4519.31    352.10 o 
   8   0   4    41459.68    42389.52   1082.86 o 
   9   0   4    34872.84    36192.32   1052.87 o 
  10   0   4       10.06       -0.98    170.64 o 
  11   0   4     8799.93     9013.53    576.35 o 
  12   0   4     6443.49     5640.04    470.13 o 
  13   0   4      286.69      155.89    217.85 o 
  14   0   4     5236.75     5319.41    500.62 o 
  15   0   4     4000.33     4276.87    497.66 o 
  16   0   4      177.71      164.74    199.66 o 
  17   0   4     9801.91     9789.54    744.04 o 
  18   0   4     6393.17     6378.17    612.74 o 
  19   0   4       22.35      112.61    268.99 o 
  20   0   4      354.44      325.06    301.45 o 
  21   0   4     1370.64     1618.89    383.58 o 
  22   0   4      670.61     1005.66    407.67 o 
  23   0   4      710.88      948.61    405.21 o 
  24   0   4      303.16      295.55    284.24 o 
 -27   1   4        2.87      232.23    238.18 o 
 -26   1   4      275.33      460.03    198.69 o 
 -25   1   4       31.50      140.49    174.59 o 
 -24   1   4       29.97        1.54    123.64 o 
 -23   1   4       11.79       -2.95    120.60 o 
 -22   1   4      111.73      222.08    128.34 o 
 -21   1   4      479.62      311.83    130.38 o 
 -20   1   4     1135.82     1154.87    167.63 o 
 -19   1   4      498.65      594.50    137.84 o 
 -18   1   4      989.48      982.96    144.41 o 
 -17   1   4      980.70      929.83    129.96 o 
 -16   1   4     8707.53     9354.70    255.93 o 
 -15   1   4       19.88       23.04     60.81 o 
 -14   1   4      244.15      152.91     65.66 o 
 -13   1   4    15211.02    16032.60    486.19 o 
 -12   1   4     2571.59     2649.13    121.18 o 
 -11   1   4     1959.45     2191.23    124.37 o 
 -10   1   4      557.87      795.38     74.63 o 
  -9   1   4     2155.57     2040.63     98.05 o 
  -8   1   4      139.98      129.92     43.53 o 
  -7   1   4     1399.16     1681.31     79.77 o 
  -6   1   4    29871.54    32618.23    252.57 o 
  -5   1   4    26279.51    29968.40    231.65 o 
  -4   1   4       46.20       10.14     40.61 o 
  -3   1   4    28766.98    31308.29    444.05 o 
  -2   1   4      367.10      370.96     80.65 o 
  -1   1   4    21891.91    24827.98    273.56 o 
   0   1   4      196.86      453.44     62.13 o 
   1   1   4    27113.06    30630.40    447.97 o 
   2   1   4       18.81       23.85     72.39 o 
   3   1   4    18889.15    20311.97    662.04 o 
   4   1   4     2342.68     2022.05    121.75 o 
   5   1   4     1121.21      758.76    109.35 o 
   6   1   4     2545.53     2377.60    177.86 o 
   7   1   4      204.31      195.31     97.13 o 
   8   1   4      888.62      778.07    142.39 o 
   9   1   4      938.15      815.46    148.99 o 
  10   1   4    11145.52    10609.70    440.37 o 
  11   1   4     1277.19     1237.27    178.26 o 
  12   1   4      847.42      831.07    196.71 o 
  13   1   4     2075.46     2289.53    255.34 o 
  14   1   4       36.02       -6.48    148.73 o 
  15   1   4      333.60      477.38    196.46 o 
  16   1   4      107.53      156.47    182.30 o 
  17   1   4      285.80      440.02    182.46 o 
  18   1   4     1051.07      876.05    220.43 o 
  19   1   4      480.78      852.93    248.19 o 
  20   1   4      330.85      371.77    199.22 o 
  21   1   4      282.81      215.86    217.13 o 
  22   1   4      109.90       32.86    186.35 o 
  23   1   4      695.61      558.26    227.43 o 
  24   1   4      110.27      251.63    293.83 o 
 -27   2   4       87.02      222.50    206.31 o 
 -26   2   4     1501.75     1571.73    296.02 o 
 -25   2   4       28.62      -59.01    196.81 o 
 -24   2   4       21.55     -142.82    134.13 o 
 -23   2   4      304.52      173.11    136.47 o 
 -22   2   4     2221.97     2534.77    249.78 o 
 -21   2   4        4.41       16.87     94.30 o 
 -20   2   4       18.20      -22.08     91.21 o 
 -19   2   4       19.52     -108.54     73.57 o 
 -18   2   4      357.70      291.33     96.85 o 
 -17   2   4     1458.42     1322.08    122.14 o 
 -16   2   4    14667.44    14654.81    331.38 o 
 -15   2   4      138.46       61.43     70.45 o 
 -14   2   4     2203.59     1864.30    124.24 o 
 -13   2   4     4591.05     4408.88    169.60 o 
 -12   2   4     1652.66     1535.12    105.29 o 
 -11   2   4     4654.44     4649.09    163.57 o 
 -10   2   4    23602.07    23342.73    332.67 o 
  -9   2   4    10958.71    11382.63    273.99 o 
  -8   2   4     4850.88     4631.74    139.11 o 
  -7   2   4     8354.60     8363.51    173.65 o 
  -6   2   4    10142.48    10234.58    212.74 o 
  -5   2   4     2824.14     2355.40     96.67 o 
  -4   2   4    21520.25    20791.91    248.52 o 
  -3   2   4      152.48       83.64     65.15 o 
  -2   2   4     3476.58     3027.18    107.87 o 
  -1   2   4   160669.73   185711.73   2417.37 o 
   0   2   4   118034.74   129482.26   1002.26 o 
   1   2   4   139216.45   157466.19   5246.64 o 
   2   2   4      206.32       45.23     57.35 o 
   3   2   4     2055.01     1931.48    121.49 o 
   4   2   4     7973.03     8330.08    236.01 o 
   5   2   4      118.35      114.87     66.35 o 
   6   2   4    13439.41    13579.51    370.09 o 
   7   2   4    28537.01    30222.67    698.67 o 
   8   2   4     1962.49     1888.71    153.54 o 
   9   2   4     2999.19     3122.91    189.19 o 
  10   2   4      777.20      624.52    113.77 o 
  11   2   4      646.22      611.79    116.52 o 
  12   2   4     4923.17     4447.56    239.29 o 
  13   2   4      746.63      732.05    137.62 o 
  14   2   4       67.41      151.70    104.00 o 
  15   2   4      342.16      266.18    114.65 o 
  16   2   4       36.51       34.60     98.89 o 
  17   2   4      198.09      250.01    147.28 o 
  18   2   4     4276.80     5033.66    411.75 o 
  19   2   4        0.63      -37.28    141.17 o 
  20   2   4      169.67      -36.83    145.54 o 
  21   2   4      113.31       63.58    284.49 o 
  22   2   4      500.97      630.30    264.69 o 
  23   2   4       31.12      -74.89    191.37 o 
  24   2   4     1169.23     1562.87    299.32 o 
 -27   3   4        1.02      400.82    256.45 o 
 -26   3   4       26.84      -59.59    171.63 o 
 -25   3   4        6.77      -31.75    145.30 o 
 -24   3   4       25.04       31.10    141.25 o 
 -23   3   4       78.47      -63.45    135.20 o 
 -22   3   4      108.15       -6.59    119.15 o 
 -21   3   4      219.13       76.55    111.33 o 
 -20   3   4       15.97       37.27     88.36 o 
 -19   3   4     3483.64     3412.15    200.18 o 
 -18   3   4        2.96      -23.38     82.59 o 
 -17   3   4     1054.93      996.47    113.53 o 
 -16   3   4      324.18      201.03     85.77 o 
 -15   3   4      315.01      138.52     88.18 o 
 -14   3   4      132.53       94.89     68.99 o 
 -13   3   4        0.56      -15.41     57.29 o 
 -12   3   4     1564.01     1536.12    112.97 o 
 -11   3   4      897.63      794.78     84.86 o 
 -10   3   4     6247.23     6078.02    189.22 o 
  -9   3   4      343.41      327.72     47.86 o 
  -8   3   4     5581.92     5704.10    127.52 o 
  -7   3   4     2235.64     2279.93     84.12 o 
  -6   3   4     1229.68     1207.61     65.59 o 
  -5   3   4      423.88      445.37     52.26 o 
  -4   3   4       65.56       85.80     38.05 o 
  -3   3   4     1373.42     1317.39     69.72 o 
  -2   3   4     2492.99     2498.89     89.93 o 
  -1   3   4     6424.98     7164.01    175.15 o 
   0   3   4     1061.67     1039.65     80.84 o 
   1   3   4        0.81       13.62     48.37 o 
   2   3   4     5043.04     5396.22    171.19 o 
   3   3   4     5786.73     6289.15    188.59 o 
   4   3   4     3463.42     3675.45    178.25 o 
   5   3   4     6710.89     7114.80    249.67 o 
   6   3   4     1393.86     1557.44    138.52 o 
   7   3   4      981.22      850.03    108.85 o 
   8   3   4     3644.83     3753.25    204.58 o 
   9   3   4      826.59      742.61    112.81 o 
  10   3   4       46.24        9.95     89.33 o 
  11   3   4     1664.82     1506.64    164.82 o 
  12   3   4      112.83      116.51    108.42 o 
  13   3   4      333.61      313.39    112.59 o 
  14   3   4        1.97       80.76    105.14 o 
  15   3   4        8.94       25.10    115.25 o 
  16   3   4        0.29       91.04    117.73 o 
  17   3   4      668.99      453.20    179.49 o 
  18   3   4        4.02      -12.57    141.69 o 
  19   3   4       63.51      108.23    211.93 o 
  20   3   4       43.46       20.17    178.92 o 
  21   3   4       24.20     -177.11    208.18 o 
  22   3   4      126.33      170.11    182.46 o 
  23   3   4        0.21      158.95    192.46 o 
 -26   4   4      759.33      919.75    257.70 o 
 -25   4   4       45.51       40.88    179.85 o 
 -24   4   4       48.80       52.76    151.44 o 
 -23   4   4       50.77       98.39    159.85 o 
 -22   4   4     1227.24     1841.17    237.04 o 
 -21   4   4        1.36      -57.33    105.57 o 
 -20   4   4     1153.22     1019.90    152.95 o 
 -19   4   4     1083.55      998.71    143.55 o 
 -18   4   4       67.78       18.52     88.18 o 
 -17   4   4     1590.65     1465.99    139.85 o 
 -16   4   4    14558.05    14864.80    354.41 o 
 -15   4   4     1560.37     1386.76    133.17 o 
 -14   4   4      529.42      533.46     96.75 o 
 -13   4   4      819.86      741.30     97.72 o 
 -12   4   4        4.81       24.02     63.60 o 
 -11   4   4     4196.91     3931.35    128.29 o 
 -10   4   4    10914.53    10104.92    196.07 o 
  -9   4   4      573.69      500.38     60.72 o 
  -8   4   4      113.28      102.64     48.52 o 
  -7   4   4    12101.88    12309.99    207.00 o 
  -6   4   4     9554.39     9755.70    181.92 o 
  -5   4   4     1922.97     1818.89    109.61 o 
  -4   4   4     1607.67     1254.24    100.34 o 
  -3   4   4     1981.27     1825.44     88.09 o 
  -2   4   4     4271.04     4357.31    126.75 o 
  -1   4   4     3792.37     3749.46    114.86 o 
   0   4   4    18749.18    17461.67    259.93 o 
   1   4   4    15205.76    15084.11    380.38 o 
   2   4   4     3126.38     3255.25    151.49 o 
   3   4   4     3841.42     3883.07    170.66 o 
   4   4   4      123.16        6.18     71.15 o 
   5   4   4     1921.72     1606.23    123.53 o 
   6   4   4    21597.52    21391.63    406.57 o 
   7   4   4      883.94      832.13    104.42 o 
   8   4   4     2114.13     2053.82    166.18 o 
   9   4   4     3175.30     3227.52    206.09 o 
  10   4   4      165.05       45.53    101.37 o 
  11   4   4      246.37      253.37    111.85 o 
  12   4   4     6054.68     6220.45    303.76 o 
  13   4   4       63.00       67.38    101.20 o 
  14   4   4      402.43      355.05    128.80 o 
  15   4   4      680.39      764.90    171.83 o 
  16   4   4     1411.34     1442.68    242.57 o 
  17   4   4       11.37     -143.38    156.30 o 
  18   4   4     2191.74     2682.78    324.17 o 
  19   4   4       25.37       45.79    162.92 o 
  20   4   4       22.71      -30.87    217.46 o 
  21   4   4       30.25     -214.86    216.74 o 
  22   4   4      256.65      401.86    238.28 o 
 -25   5   4       64.62      -25.37    179.72 o 
 -24   5   4       11.90     -101.12    204.00 o 
 -23   5   4      329.25      260.87    194.78 o 
 -22   5   4      252.54      271.16    152.52 o 
 -21   5   4       32.43      -38.21    122.92 o 
 -20   5   4      191.87      172.21    130.43 o 
 -19   5   4       14.07       14.30    101.35 o 
 -18   5   4       79.46       28.76    110.73 o 
 -17   5   4       37.58      -82.50     85.44 o 
 -16   5   4       71.32       -1.29    100.10 o 
 -15   5   4      111.69       60.61     95.20 o 
 -14   5   4       81.86       75.00     90.23 o 
 -13   5   4      296.12      193.60     86.42 o 
 -12   5   4      294.44      183.10     79.86 o 
 -11   5   4      263.38      119.53     78.31 o 
 -10   5   4     5613.71     5562.64    230.33 o 
  -9   5   4      758.76      723.86     98.52 o 
  -8   5   4        3.72      -42.07     45.75 o 
  -7   5   4      383.04      263.98     62.92 o 
  -6   5   4     4232.90     4048.65    131.10 o 
  -5   5   4      357.33      335.53     65.70 o 
  -4   5   4       35.74      -19.60     51.80 o 
  -3   5   4      777.28      598.59     70.64 o 
  -2   5   4       55.56       70.86     47.24 o 
  -1   5   4     1184.48     1010.40     64.93 o 
   0   5   4     1131.31     1328.37    138.55 o 
   1   5   4      947.06      833.65    104.22 o 
   2   5   4      664.98      626.00     89.81 o 
   3   5   4     1715.85     1602.89    126.22 o 
   4   5   4       75.42       89.56     84.39 o 
   5   5   4      297.58      126.80     72.26 o 
   6   5   4      519.78      516.09    107.98 o 
   7   5   4     1285.67     1068.02    127.05 o 
   8   5   4      827.86      786.17    115.06 o 
   9   5   4      293.55      306.29     94.36 o 
  10   5   4     2119.68     1997.12    185.91 o 
  11   5   4      158.10      240.08    126.09 o 
  12   5   4     1580.47     1441.98    179.02 o 
  13   5   4        8.46       87.35    117.43 o 
  14   5   4      122.77      135.41    191.70 o 
  15   5   4      219.82      263.67    171.54 o 
  16   5   4      946.04      865.48    234.34 o 
  17   5   4       53.69        9.06    165.93 o 
  18   5   4       97.78      103.86    164.00 o 
  19   5   4     1515.78     1804.28    317.43 o 
  20   5   4       20.10      -66.26    187.13 o 
  21   5   4      120.87      122.30    185.27 o 
 -24   6   4      192.69      116.27    234.34 o 
 -23   6   4        8.10      -80.79    147.16 o 
 -22   6   4      714.69      614.34    201.31 o 
 -21   6   4     1339.61     1672.16    220.47 o 
 -20   6   4       52.45     -156.61    129.54 o 
 -19   6   4      494.29      620.82    156.30 o 
 -18   6   4      532.33      730.70    171.46 o 
 -17   6   4      133.07       94.41    131.81 o 
 -16   6   4     3148.68     3480.81    274.00 o 
 -15   6   4      516.27      743.00    162.78 o 
 -14   6   4      672.38      711.75    154.19 o 
 -13   6   4     2322.67     2244.39    216.82 o 
 -12   6   4     3773.93     3610.61    248.69 o 
 -11   6   4      469.63      350.38    140.69 o 
 -10   6   4    12151.11    12090.26    415.31 o 
  -9   6   4      419.46      355.83     78.15 o 
  -8   6   4     2663.51     2790.74    166.26 o 
  -7   6   4     1023.07     1181.36    150.00 o 
  -6   6   4     7851.08     7829.00    240.75 o 
  -5   6   4      244.50      -20.94     89.92 o 
  -4   6   4    10295.38    10558.21    299.40 o 
  -3   6   4       20.26      -46.50     65.61 o 
  -2   6   4       10.18       -0.05     75.88 o 
  -1   6   4      130.01      127.14     77.66 o 
   0   6   4     5978.12     5573.92    226.24 o 
   1   6   4      658.74      558.22    106.39 o 
   2   6   4     6397.04     6485.15    249.26 o 
   3   6   4      425.68      312.08     92.87 o 
   4   6   4     1022.53     1106.98    128.51 o 
   5   6   4      725.16      636.05    115.26 o 
   6   6   4     1685.70     1662.30    151.47 o 
   7   6   4      152.23      137.70     87.79 o 
   8   6   4     4968.06     5185.25    248.60 o 
   9   6   4      700.76      741.54    123.31 o 
  10   6   4      153.14       43.97    102.38 o 
  11   6   4     1349.43     1443.40    157.99 o 
  12   6   4     1900.24     2019.01    212.52 o 
  13   6   4       70.38       56.72    175.57 o 
  14   6   4     1798.05     1888.93    292.15 o 
  15   6   4     1405.90     1975.34    290.16 o 
  16   6   4      329.40      433.02    205.10 o 
  17   6   4      616.49     1025.81    250.19 o 
  18   6   4      167.98       10.36    190.72 o 
  19   6   4       92.11      119.18    226.61 o 
  20   6   4       40.85      303.88    210.40 o 
 -22   7   4      170.58      450.14    213.89 o 
 -21   7   4        0.01      170.28    180.86 o 
 -20   7   4        7.66       -2.28    199.42 o 
 -19   7   4        7.53      -38.26    132.83 o 
 -18   7   4      146.54      113.16    159.18 o 
 -17   7   4      571.67      697.21    181.65 o 
 -16   7   4     1399.57     1193.61    190.81 o 
 -15   7   4        2.28      -92.45    137.91 o 
 -14   7   4      289.69      354.17    147.09 o 
 -13   7   4      657.15      575.71    165.67 o 
 -12   7   4      240.32      285.98    136.21 o 
 -11   7   4     1206.81     1369.02    185.04 o 
 -10   7   4     1426.13     1339.48    184.67 o 
  -9   7   4     1611.29     1409.41    175.06 o 
  -8   7   4      532.33      351.30    102.97 o 
  -7   7   4      115.79      159.04     89.59 o 
  -6   7   4     1745.51     1756.52    158.26 o 
  -5   7   4       46.39      108.52     92.82 o 
  -4   7   4     4727.55     4842.51    233.45 o 
  -3   7   4      919.11      900.14    128.35 o 
  -2   7   4      737.39      731.49    113.05 o 
  -1   7   4     1165.25     1002.23    127.73 o 
   0   7   4      876.73      941.97    129.89 o 
   1   7   4      260.19      219.47     98.72 o 
   2   7   4      106.35       81.03     97.08 o 
   3   7   4     2446.95     2399.40    178.42 o 
   4   7   4      843.99      883.93    139.53 o 
   5   7   4      103.96       82.47     96.21 o 
   6   7   4     3691.83     3789.88    296.66 o 
   7   7   4       69.18       16.66     95.57 o 
   8   7   4       16.72       35.32    108.54 o 
   9   7   4      247.84      311.65    121.45 o 
  10   7   4       23.00       30.19     98.67 o 
  11   7   4      136.60      149.23    117.21 o 
  12   7   4      101.24      270.62    145.96 o 
  13   7   4       78.70      550.07    209.49 o 
  14   7   4      103.73       10.73    174.73 o 
  15   7   4      293.69      461.79    239.06 o 
  16   7   4      384.70      540.48    252.25 o 
  17   7   4      284.11      140.22    204.29 o 
  18   7   4        8.61      -79.15    228.44 o 
  19   7   4        5.34     -110.52    196.89 o 
 -20   8   4      681.39      831.38    260.54 o 
 -19   8   4      196.40      232.18    201.72 o 
 -18   8   4       72.59      -69.96    170.46 o 
 -17   8   4        7.15      -60.17    184.42 o 
 -16   8   4      543.44      951.06    249.29 o 
 -15   8   4      150.39      210.39    176.78 o 
 -14   8   4      742.40      539.19    228.67 o 
 -13   8   4       31.40      184.30    211.39 o 
 -12   8   4       56.31       48.61    144.28 o 
 -11   8   4     1238.67     1416.94    196.94 o 
 -10   8   4     2418.07     3101.79    255.33 o 
  -9   8   4       89.51      139.35    127.08 o 
  -8   8   4      489.63      448.51    154.82 o 
  -7   8   4      466.80      492.82    118.99 o 
  -6   8   4      323.18      350.42    119.36 o 
  -5   8   4     6573.82     6904.77    292.93 o 
  -4   8   4     1281.86     1196.69    156.11 o 
  -3   8   4      496.88      427.90    116.87 o 
  -2   8   4       96.79       50.26    110.86 o 
  -1   8   4      556.64      486.33    124.64 o 
   0   8   4     1219.22     1372.87    165.18 o 
   1   8   4     1540.39     1957.05    179.86 o 
   2   8   4       64.75       -6.60     94.44 o 
   3   8   4     1734.02     1543.28    173.26 o 
   4   8   4     1559.37     1655.59    173.86 o 
   5   8   4     1471.34     1566.57    176.11 o 
   6   8   4     2211.49     2724.42    210.97 o 
   7   8   4      404.68      522.12    133.54 o 
   8   8   4      378.66      104.52    117.00 o 
   9   8   4        3.55       30.19    111.57 o 
  10   8   4       41.40       -5.32    110.58 o 
  11   8   4       29.06       23.44    133.00 o 
  12   8   4     2325.18     3293.37    328.26 o 
  13   8   4      291.39      310.01    168.72 o 
  14   8   4       11.11      -33.40    173.68 o 
  15   8   4       80.16      -36.72    164.51 o 
  16   8   4      275.01      115.41    209.58 o 
  17   8   4        0.00       23.99    202.86 o 
 -18   9   4       85.01       81.34    182.02 o 
 -17   9   4      160.40       20.45    179.08 o 
 -16   9   4        4.40      -97.00    190.94 o 
 -15   9   4      266.73      492.63    215.35 o 
 -14   9   4      237.15      298.09    210.90 o 
 -13   9   4      140.57      127.93    195.24 o 
 -12   9   4       12.27       56.18    189.32 o 
 -11   9   4       69.92      198.45    257.93 o 
 -10   9   4      174.07      161.45    185.57 o 
  -9   9   4       10.30     -109.73    145.21 o 
  -8   9   4       54.53       35.92    181.69 o 
  -7   9   4       13.57      -64.22    136.81 o 
  -6   9   4        8.38      -15.24    120.97 o 
  -5   9   4       48.84       86.10    133.05 o 
  -4   9   4      249.12      253.41    142.88 o 
  -3   9   4        0.71      -40.50    114.53 o 
  -2   9   4       47.28       73.26    120.15 o 
  -1   9   4      341.92      200.09    142.22 o 
   0   9   4        4.78      -29.38    121.96 o 
   1   9   4      438.07      353.68    136.01 o 
   2   9   4      162.21       49.16    106.43 o 
   3   9   4       94.57      136.07    112.26 o 
   4   9   4       11.63      -40.31    104.72 o 
   5   9   4        7.20       40.24    118.23 o 
   6   9   4       10.25       15.99    118.06 o 
   7   9   4      635.11      819.17    155.55 o 
   8   9   4        1.45      -84.56    118.95 o 
   9   9   4      106.15       89.41    155.68 o 
  10   9   4       10.75       37.73    153.85 o 
  11   9   4       10.41       62.14    180.99 o 
  12   9   4        5.00      140.34    180.17 o 
  13   9   4        0.36       89.74    179.92 o 
  14   9   4       49.05      161.98    186.25 o 
 -14  10   4      182.58      389.02    235.84 o 
 -13  10   4      162.56      447.59    247.18 o 
 -12  10   4       24.53      107.84    215.57 o 
 -11  10   4       14.39       16.85    183.43 o 
 -10  10   4     1252.74     1366.00    273.02 o 
  -9  10   4       71.63       92.24    197.66 o 
  -8  10   4       23.70      -67.24    222.12 o 
  -7  10   4      307.17      236.21    188.98 o 
  -6  10   4      189.98      541.02    219.82 o 
  -5  10   4      489.16      703.06    240.43 o 
  -4  10   4      628.97      957.84    193.94 o 
  -3  10   4       70.71       66.05    168.44 o 
  -2  10   4        7.31       62.47    143.71 o 
  -1  10   4       55.84      134.74    168.09 o 
   0  10   4      623.21      929.12    195.88 o 
   1  10   4        1.43       82.02    160.67 o 
   2  10   4      804.93      920.40    209.90 o 
   3  10   4       90.15       34.60    163.02 o 
   4  10   4       34.72       -9.80    142.52 o 
   5  10   4       60.66      -42.41    138.60 o 
   6  10   4      578.82      730.09    186.28 o 
   7  10   4       71.56       65.93    173.90 o 
   8  10   4      169.42      247.13    229.43 o 
   9  10   4      175.04      297.52    211.94 o 
  10  10   4        0.49       84.35    174.46 o 
  11  10   4       17.96      229.02    218.50 o 
  -9  11   4      201.05      203.15    256.75 o 
  -8  11   4        1.75      -51.01    208.11 o 
  -7  11   4       39.10      116.40    253.21 o 
  -6  11   4       14.69      165.57    196.79 o 
  -5  11   4       95.69       78.99    252.78 o 
  -4  11   4       56.10      -54.25    158.90 o 
  -3  11   4        5.59      144.69    162.24 o 
  -2  11   4       32.97       98.06    177.30 o 
  -1  11   4       13.03        9.49    139.26 o 
   0  11   4        0.52        3.75    152.86 o 
   1  11   4        0.20      -28.72    175.89 o 
   2  11   4        2.78      -58.13    173.73 o 
   3  11   4        7.37       35.16    166.03 o 
   4  11   4        6.54      -63.56    156.48 o 
   5  11   4       45.46      174.32    180.34 o 
   6  11   4        0.04      179.79    211.12 o 
 -28   1   5      186.97      131.66    180.34 o 
 -27   1   5     1855.39     2176.61    331.64 o 
 -26   1   5      211.54      140.80    154.54 o 
 -25   1   5       29.74       19.17    115.38 o 
 -24   1   5     1367.29     1608.98    194.71 o 
 -23   1   5      409.11      559.82    150.30 o 
 -22   1   5      657.32      572.62    135.91 o 
 -21   1   5      347.04      363.67    118.88 o 
 -20   1   5     2903.38     2915.52    208.48 o 
 -19   1   5     1787.07     1641.55    213.17 o 
 -18   1   5     7019.74     6843.53    290.27 o 
 -17   1   5     7124.16     6679.61    222.44 o 
 -16   1   5     1355.26     1237.07    116.37 o 
 -15   1   5     3432.15     2957.49    143.75 o 
 -14   1   5      134.77      182.37     63.66 o 
 -13   1   5        0.40       20.84     54.07 o 
 -12   1   5      156.38       55.56     56.42 o 
 -11   1   5    11021.39     9767.93    216.99 o 
 -10   1   5    13366.75    14029.82    265.14 o 
  -9   1   5    20226.39    21180.67    288.59 o 
  -8   1   5       90.80       43.33     39.39 o 
  -7   1   5     3842.52     4174.54    104.82 o 
  -6   1   5      458.95      414.68     42.11 o 
  -5   1   5    22853.28    21569.24    274.76 o 
  -4   1   5       99.93      148.15     76.73 o 
  -3   1   5      131.60      142.74     76.57 o 
  -2   1   5      118.76       79.03     75.53 o 
  -1   1   5     2653.08     3179.08    107.98 o 
   0   1   5        6.55       48.86     48.15 o 
   1   1   5    51569.01    52684.59    517.36 o 
   2   1   5     1024.00     1011.32     86.48 o 
   3   1   5      386.39      389.52    100.27 o 
   4   1   5      578.47      382.74     74.97 o 
   5   1   5      844.15      839.00    115.78 o 
   6   1   5      992.63      749.07    132.53 o 
   7   1   5    26878.55    27113.37    873.86 o 
   8   1   5     3226.21     2967.39    278.09 o 
   9   1   5     2257.71     2171.21    222.85 o 
  10   1   5      252.43      204.88    111.00 o 
  11   1   5      541.53      322.39    128.72 o 
  12   1   5     3758.38     3462.75    277.83 o 
  13   1   5     4343.57     4264.59    317.64 o 
  14   1   5      270.79      194.20    136.81 o 
  15   1   5        2.16       73.73    147.31 o 
  16   1   5       69.70      104.47    158.68 o 
  17   1   5     1595.39     1711.36    278.79 o 
  18   1   5     4888.82     5478.46    438.94 o 
  19   1   5     2046.43     2286.34    300.96 o 
  20   1   5     1191.24     1423.72    273.19 o 
  21   1   5       56.84       73.54    164.77 o 
  22   1   5      165.60      103.70    169.07 o 
  23   1   5      231.86      522.20    270.55 o 
 -27   2   5       29.53      -73.98    171.00 o 
 -26   2   5       66.05       78.79    163.32 o 
 -25   2   5       40.64        4.24    163.09 o 
 -24   2   5       23.01       57.41    133.67 o 
 -23   2   5        5.56      -72.11    114.33 o 
 -22   2   5      258.26      238.44    114.44 o 
 -21   2   5       15.66       34.61    113.33 o 
 -20   2   5       38.55       -7.81    122.96 o 
 -19   2   5      665.98      787.00    135.26 o 
 -18   2   5     1114.28     1073.27    121.65 o 
 -17   2   5     2255.99     1929.82    138.04 o 
 -16   2   5     1357.36     1249.09    115.67 o 
 -15   2   5     4658.50     4526.04    179.85 o 
 -14   2   5      169.25       76.17     67.71 o 
 -13   2   5       21.68      -21.80     56.61 o 
 -12   2   5     1289.02     1296.87     98.65 o 
 -11   2   5      546.87      649.82     77.95 o 
 -10   2   5    26941.26    28331.01    367.65 o 
  -9   2   5    11272.09    10739.47    402.25 o 
  -8   2   5     4070.82     4110.70    131.64 o 
  -7   2   5      277.22      184.82     49.62 o 
  -6   2   5      158.52       32.47     39.99 o 
  -5   2   5      767.19      918.91     63.70 o 
  -4   2   5    10228.07    10214.47    250.12 o 
  -3   2   5     2728.25     2436.26    171.92 o 
  -2   2   5     8035.28     7524.65    372.81 o 
  -1   2   5    24514.19    27992.21    594.05 o 
   0   2   5    42375.95    46772.19    557.74 o 
   1   2   5     3045.96     3452.19    144.35 o 
   2   2   5       98.89      121.07     64.95 o 
   3   2   5     2625.29     2476.27    138.10 o 
   4   2   5      462.37      309.84     77.93 o 
   5   2   5     1363.75     1381.00    119.20 o 
   6   2   5      254.30      353.73     92.53 o 
   7   2   5    11520.68    11725.71    331.34 o 
   8   2   5       85.89       61.04     80.42 o 
   9   2   5     1613.48     1590.53    151.14 o 
  10   2   5     2471.77     2633.57    190.47 o 
  11   2   5      974.95      941.55    127.96 o 
  12   2   5       14.66      -27.93    104.15 o 
  13   2   5        7.64       70.93     96.45 o 
  14   2   5        9.82      -57.91    107.56 o 
  15   2   5      504.59      474.40    125.06 o 
  16   2   5      587.47      572.69    136.51 o 
  17   2   5      221.16      171.67    124.23 o 
  18   2   5        0.51       -0.57    162.35 o 
  19   2   5      281.16       77.35    150.39 o 
  20   2   5        2.76      -36.91    172.04 o 
  21   2   5      191.09     -197.07    166.78 o 
  22   2   5      341.86      294.56    217.94 o 
  23   2   5        1.56      128.51    215.40 o 
 -27   3   5     3351.37     3593.01    452.67 o 
 -26   3   5        1.74       -8.34    139.14 o 
 -25   3   5      383.55      277.24    168.57 o 
 -24   3   5      367.12       39.07    162.61 o 
 -23   3   5      116.59      115.99    125.93 o 
 -22   3   5        6.28      -71.26    109.63 o 
 -21   3   5     3993.19     4352.39    257.75 o 
 -20   3   5     1262.10     1072.92    136.16 o 
 -19   3   5      226.53      125.20     93.32 o 
 -18   3   5     1283.27     1174.92    127.60 o 
 -17   3   5      801.81      574.32    100.88 o 
 -16   3   5     5753.08     5818.19    222.43 o 
 -15   3   5    17138.04    17474.46    436.65 o 
 -14   3   5     3813.74     3777.28    200.59 o 
 -13   3   5     1971.49     1685.83    120.75 o 
 -12   3   5        6.96      -33.62     59.24 o 
 -11   3   5     2270.77     1948.40    118.73 o 
 -10   3   5    11500.06    11148.65    243.01 o 
  -9   3   5    12751.95    12045.74    241.03 o 
  -8   3   5    19445.71    19972.10    298.18 o 
  -7   3   5     9294.04     9865.35    201.54 o 
  -6   3   5     3939.47     4156.05    138.76 o 
  -5   3   5     4230.75     3954.40    130.66 o 
  -4   3   5     1960.97     1427.24    112.88 o 
  -3   3   5     2076.93     1839.33     94.95 o 
  -2   3   5    35615.02    36991.18    445.42 o 
  -1   3   5    23578.80    23299.15    422.70 o 
   0   3   5     1391.82     1521.85    111.88 o 
   1   3   5    25333.36    25720.54    411.53 o 
   2   3   5    19446.06    19102.28    368.48 o 
   3   3   5       45.02      -35.55     68.11 o 
   4   3   5     4954.59     4303.90    201.21 o 
   5   3   5    17551.82    18387.08    407.13 o 
   6   3   5        0.19        9.18     78.91 o 
   7   3   5    10814.43    10561.52    333.40 o 
   8   3   5     2052.98     1852.71    165.82 o 
   9   3   5        7.79      -37.44     86.24 o 
  10   3   5     2520.89     2432.69    195.78 o 
  11   3   5     3278.88     3369.73    225.83 o 
  12   3   5      372.29      360.82    132.79 o 
  13   3   5     3335.26     3804.92    252.40 o 
  14   3   5       22.40       42.43    103.04 o 
  15   3   5      231.54      258.36    119.90 o 
  16   3   5      432.58      292.52    148.50 o 
  17   3   5     3645.79     4003.84    382.30 o 
  18   3   5        6.26      159.34    165.07 o 
  19   3   5     2690.56     2810.88    351.20 o 
  20   3   5       47.08      199.44    203.01 o 
  21   3   5        3.94      -11.55    164.92 o 
  22   3   5       18.94       52.56    205.21 o 
 -26   4   5      292.46      300.09    186.61 o 
 -25   4   5      329.41      452.75    176.73 o 
 -24   4   5        0.75     -177.67    118.44 o 
 -23   4   5      678.63      686.02    184.71 o 
 -22   4   5      229.87      396.45    174.46 o 
 -21   4   5        7.37      -88.11     92.03 o 
 -20   4   5       87.11       94.71     93.70 o 
 -19   4   5        6.15      -59.96     88.76 o 
 -18   4   5      773.51      665.96    121.87 o 
 -17   4   5       73.81       55.46     87.03 o 
 -16   4   5     2741.72     2621.79    166.86 o 
 -15   4   5      713.78      600.01    106.80 o 
 -14   4   5       38.91      -11.96     69.18 o 
 -13   4   5      803.25      758.68    101.35 o 
 -12   4   5       53.43       40.20     69.22 o 
 -11   4   5     1372.51     1201.76     93.01 o 
 -10   4   5     2384.33     2120.23     97.09 o 
  -9   4   5     5660.30     5374.17    173.43 o 
  -8   4   5      362.80      284.10     52.92 o 
  -7   4   5     2617.31     2424.45    100.90 o 
  -6   4   5    10453.62    10523.80    271.41 o 
  -5   4   5      533.76      630.51     76.64 o 
  -4   4   5     7530.75     7832.21    173.73 o 
  -3   4   5     6340.09     6114.33    153.91 o 
  -2   4   5       76.85        1.26     42.27 o 
  -1   4   5      700.21      579.16     67.63 o 
   0   4   5       15.08      101.42     74.14 o 
   1   4   5     1219.36      973.78     99.22 o 
   2   4   5      242.93       87.70     62.04 o 
   3   4   5      114.87       32.90     65.77 o 
   4   4   5      153.63       57.79     86.89 o 
   5   4   5        3.54      -37.26     68.03 o 
   6   4   5     5830.54     5778.70    258.36 o 
   7   4   5      290.81      321.49    101.92 o 
   8   4   5      684.05      632.86    124.47 o 
   9   4   5      395.55      372.22    118.85 o 
  10   4   5     2755.56     2603.02    204.25 o 
  11   4   5      118.10       90.16    110.53 o 
  12   4   5       84.28      -43.31    101.27 o 
  13   4   5     1196.29     1205.68    169.08 o 
  14   4   5      836.91      649.67    151.85 o 
  15   4   5      297.78      176.97    123.47 o 
  16   4   5     1810.44     1733.49    263.32 o 
  17   4   5     1299.71     1268.29    361.45 o 
  18   4   5      181.45       73.99    162.55 o 
  19   4   5      125.18       79.72    196.81 o 
  20   4   5       19.20      -92.86    191.06 o 
  21   4   5        1.49       63.72    200.05 o 
  22   4   5      107.25     -145.56    247.92 o 
 -25   5   5      329.67      358.99    223.51 o 
 -24   5   5      979.44     1246.48    279.32 o 
 -23   5   5      521.67      520.26    231.15 o 
 -22   5   5      540.36      566.79    143.59 o 
 -21   5   5      289.91      302.04    128.55 o 
 -20   5   5       66.66       65.88    124.57 o 
 -19   5   5      625.89      511.91    138.33 o 
 -18   5   5     1615.40     1851.90    182.43 o 
 -17   5   5      820.60      963.61    134.23 o 
 -16   5   5     2631.83     2697.64    175.61 o 
 -15   5   5     7345.31     7590.85    261.91 o 
 -14   5   5       24.82      -62.86     81.98 o 
 -13   5   5      620.96      592.98     99.82 o 
 -12   5   5     3731.64     3610.83    169.88 o 
 -11   5   5    14291.94    14575.27    405.81 o 
 -10   5   5      308.58      304.55     68.12 o 
  -9   5   5     1370.71     1227.84     85.37 o 
  -8   5   5      405.57      420.05     64.69 o 
  -7   5   5      371.41      327.45     58.15 o 
  -6   5   5      788.95      815.54     83.50 o 
  -5   5   5    16661.93    15909.55    270.09 o 
  -4   5   5       91.86       -4.58     70.92 o 
  -3   5   5     3262.87     3225.32    122.24 o 
  -2   5   5      256.56      196.00     53.04 o 
  -1   5   5      409.48      316.40     57.13 o 
   0   5   5     1043.62      959.98     74.81 o 
   1   5   5    13306.96    12467.98    213.84 o 
   2   5   5     2277.54     2108.65    155.30 o 
   3   5   5     1012.21     1018.24    115.43 o 
   4   5   5      695.18      495.48    105.13 o 
   5   5   5       69.65      -28.07     71.82 o 
   6   5   5     3911.55     4107.52    205.28 o 
   7   5   5     8144.11     8028.53    286.85 o 
   8   5   5     1177.47     1133.74    149.35 o 
   9   5   5       59.50       17.39     98.57 o 
  10   5   5      669.02      578.09    135.84 o 
  11   5   5      824.63      772.34    140.91 o 
  12   5   5     2288.13     2397.02    219.68 o 
  13   5   5     1624.51     1679.52    191.29 o 
  14   5   5     2166.33     2405.85    227.39 o 
  15   5   5     1610.35     1846.21    297.53 o 
  16   5   5      842.13      898.32    238.93 o 
  17   5   5      335.19      609.72    261.37 o 
  18   5   5     1679.57     2178.13    313.67 o 
  19   5   5       89.48      210.51    200.97 o 
  20   5   5      544.89      849.16    259.91 o 
  21   5   5      119.45      240.45    200.23 o 
 -24   6   5       43.94      364.89    357.51 o 
 -23   6   5       97.37       22.14    159.12 o 
 -22   6   5      295.60      403.71    239.73 o 
 -21   6   5       40.48      -67.32    161.74 o 
 -20   6   5        3.91     -120.49    112.95 o 
 -19   6   5       55.70       29.10    131.76 o 
 -18   6   5       26.48      -32.81    122.90 o 
 -17   6   5       18.98      -14.78    130.78 o 
 -16   6   5      432.55      376.49    135.49 o 
 -15   6   5      118.55      207.40    137.56 o 
 -14   6   5      350.19      284.56    141.54 o 
 -13   6   5      634.50      518.71    163.72 o 
 -12   6   5      285.40      139.55     80.68 o 
 -11   6   5      524.05      491.44     99.61 o 
 -10   6   5        6.46      -30.59     72.44 o 
  -9   6   5      391.64      304.26     70.15 o 
  -8   6   5      760.51      664.67     80.01 o 
  -7   6   5       55.66      -33.47     63.52 o 
  -6   6   5     1282.50     1112.42     88.13 o 
  -5   6   5        4.11      -57.26     68.08 o 
  -4   6   5       13.82      -50.32     69.34 o 
  -3   6   5      550.72      602.06    102.31 o 
  -2   6   5       19.31      -43.09     68.19 o 
  -1   6   5       83.81      129.06     78.06 o 
   0   6   5      656.54      467.27    104.58 o 
   1   6   5      480.19      365.54     93.33 o 
   2   6   5      765.66      621.19    106.75 o 
   3   6   5       17.85       11.39     91.80 o 
   4   6   5      164.49       82.30     90.69 o 
   5   6   5       41.35      -23.95     94.65 o 
   6   6   5       52.90       -8.81     87.85 o 
   7   6   5      580.60      551.50    114.27 o 
   8   6   5      108.04       54.32     92.32 o 
   9   6   5      690.01      520.21    119.24 o 
  10   6   5        8.73       29.76    109.53 o 
  11   6   5      243.02      199.47    126.90 o 
  12   6   5      393.99      293.16    126.74 o 
  13   6   5       99.13       73.60    114.25 o 
  14   6   5      153.46       75.12    157.62 o 
  15   6   5       19.24      103.31    203.64 o 
  16   6   5       17.06      167.43    184.63 o 
  17   6   5       27.76      -26.77    177.38 o 
  18   6   5      246.02       62.40    198.99 o 
  19   6   5       24.25       40.64    233.69 o 
 -22   7   5      151.22      242.84    207.05 o 
 -21   7   5     1123.58     1514.35    309.99 o 
 -20   7   5       64.86       95.66    210.56 o 
 -19   7   5      154.38     -104.20    196.17 o 
 -18   7   5       51.59       95.21    172.95 o 
 -17   7   5     1048.84     1416.57    262.14 o 
 -16   7   5       30.31      330.15    178.99 o 
 -15   7   5       82.29      171.02    175.91 o 
 -14   7   5      158.03      -14.29    137.06 o 
 -13   7   5       59.04       34.34    124.76 o 
 -12   7   5      198.19      219.27    155.22 o 
 -11   7   5      973.81     1109.13    182.87 o 
 -10   7   5     1148.46     1296.76    171.75 o 
  -9   7   5     1592.73     1830.08    199.74 o 
  -8   7   5       19.15       15.23     86.74 o 
  -7   7   5      597.48      405.57    110.92 o 
  -6   7   5      306.73      181.84    108.06 o 
  -5   7   5     6115.07     6292.43    258.96 o 
  -4   7   5     3104.18     3322.16    235.94 o 
  -3   7   5     1926.84     1896.33    159.05 o 
  -2   7   5     1274.08     1302.35    141.03 o 
  -1   7   5       14.66      -45.83     89.54 o 
   0   7   5       43.17      -38.71     87.70 o 
   1   7   5     4413.75     4591.95    235.24 o 
   2   7   5       77.58       79.56     99.72 o 
   3   7   5       74.05       71.61     94.04 o 
   4   7   5     2851.35     3201.53    209.20 o 
   5   7   5      437.87      490.11    122.36 o 
   6   7   5        8.02       35.67    103.27 o 
   7   7   5     8760.44     9267.53    347.51 o 
   8   7   5       74.67       46.46    104.75 o 
   9   7   5      333.45      242.85    109.06 o 
  10   7   5       28.65       -2.43    105.73 o 
  11   7   5     1218.14     1298.98    198.54 o 
  12   7   5      628.78      978.78    243.38 o 
  13   7   5     1979.29     2346.00    325.22 o 
  14   7   5        2.46     -151.97    190.44 o 
  15   7   5        3.35      -32.95    188.21 o 
  16   7   5       54.52      104.78    227.53 o 
  17   7   5      331.12      347.30    212.08 o 
  18   7   5      302.69      381.76    258.71 o 
 -20   8   5       34.70      127.67    215.12 o 
 -19   8   5        1.53       53.81    304.16 o 
 -18   8   5       10.84      -23.20    220.77 o 
 -17   8   5      151.36        7.45    159.50 o 
 -16   8   5       86.60     -104.35    162.08 o 
 -15   8   5      184.47      248.41    190.06 o 
 -14   8   5       24.78      -31.37    172.30 o 
 -13   8   5       96.48      139.62    169.31 o 
 -12   8   5      277.11      506.59    184.91 o 
 -11   8   5        4.20      -10.88    174.87 o 
 -10   8   5     1102.37      948.46    253.47 o 
  -9   8   5       44.39      142.30    154.37 o 
  -8   8   5       87.41      -32.95    160.51 o 
  -7   8   5       10.03       -6.62    115.62 o 
  -6   8   5        8.50       88.88    125.62 o 
  -5   8   5      138.40       43.76    151.72 o 
  -4   8   5       26.45       96.97    152.28 o 
  -3   8   5      382.35      508.51    150.90 o 
  -2   8   5      669.28      695.51    168.39 o 
  -1   8   5        1.86      -30.31    124.04 o 
   0   8   5        3.54      -26.77    106.16 o 
   1   8   5       74.20        7.67     92.41 o 
   2   8   5      971.93      676.29    133.83 o 
   3   8   5      892.21      778.49    135.60 o 
   4   8   5     1518.68     1581.53    175.01 o 
   5   8   5        0.03       10.90    108.71 o 
   6   8   5       98.55      150.23    111.85 o 
   7   8   5        1.50      -54.78     98.70 o 
   8   8   5       43.89       94.06    128.62 o 
   9   8   5      311.94      330.03    130.84 o 
  10   8   5      133.97      261.16    137.22 o 
  11   8   5       69.67      180.19    159.19 o 
  12   8   5       88.48      -61.41    156.48 o 
  13   8   5       20.14      -50.20    222.53 o 
  14   8   5       29.68      108.71    212.25 o 
  15   8   5        4.82     -180.75    151.47 o 
  16   8   5       67.08      142.64    241.00 o 
 -18   9   5       16.52      -79.60    202.51 o 
 -17   9   5       51.81       71.21    181.06 o 
 -16   9   5      242.34      402.36    230.88 o 
 -15   9   5      886.56     1552.67    309.29 o 
 -14   9   5      612.40      899.51    346.69 o 
 -13   9   5      110.15      -36.48    225.36 o 
 -12   9   5        7.75       48.29    229.86 o 
 -11   9   5      504.58      787.28    260.02 o 
 -10   9   5        7.64       90.57    188.48 o 
  -9   9   5     2943.45     3349.90    395.38 o 
  -8   9   5      776.88     1035.76    269.82 o 
  -7   9   5        9.61      -30.88    149.43 o 
  -6   9   5       10.22      -48.35    113.60 o 
  -5   9   5     1598.60     1691.14    208.88 o 
  -4   9   5     1177.52     1640.88    221.72 o 
  -3   9   5      151.83      186.92    131.36 o 
  -2   9   5      900.63     1190.19    184.23 o 
  -1   9   5     1454.54     1455.89    200.71 o 
   0   9   5      431.33      292.61    173.17 o 
   1   9   5      190.48      303.01    151.82 o 
   2   9   5      289.73      568.13    164.12 o 
   3   9   5      436.76      271.75    126.40 o 
   4   9   5      278.45      347.61    150.19 o 
   5   9   5      705.38      853.99    186.97 o 
   6   9   5       94.67      -42.08    147.31 o 
   7   9   5      886.61      645.27    168.68 o 
   8   9   5      642.00      592.89    183.12 o 
   9   9   5      137.63       38.12    272.93 o 
  10   9   5      170.28      265.70    203.18 o 
  11   9   5      623.80      858.90    250.16 o 
  12   9   5        1.62      297.16    219.38 o 
  13   9   5      389.43       -6.39    358.00 o 
 -14  10   5        4.84      -71.18    203.94 o 
 -13  10   5      207.94       61.51    218.37 o 
 -12  10   5       62.95       12.37    196.58 o 
 -11  10   5        0.20     -120.77    191.59 o 
 -10  10   5       64.67      140.79    184.68 o 
  -9  10   5        5.05      -31.33    168.65 o 
  -8  10   5       44.86      147.16    238.02 o 
  -7  10   5      140.59      382.63    219.21 o 
  -6  10   5      199.32      437.75    214.66 o 
  -5  10   5        2.16       -3.66    185.88 o 
  -4  10   5       27.70       52.81    145.65 o 
  -3  10   5      320.35      271.34    149.64 o 
  -2  10   5       26.53      -13.85    128.21 o 
  -1  10   5        4.61      144.52    162.03 o 
   0  10   5       54.02      140.77    141.35 o 
   1  10   5       29.33       23.54    154.09 o 
   2  10   5       39.70      107.43    152.05 o 
   3  10   5      117.54      263.49    154.04 o 
   4  10   5      255.94      186.96    149.45 o 
   5  10   5        5.03       40.51    163.31 o 
   6  10   5      195.05       19.68    173.41 o 
   7  10   5        6.28       22.59    152.83 o 
   8  10   5        6.91       94.24    188.50 o 
   9  10   5       12.48        2.33    218.59 o 
  10  10   5      138.24      262.02    306.12 o 
  -9  11   5       64.06       89.83    200.71 o 
  -8  11   5       10.24      -85.92    176.12 o 
  -7  11   5       21.69      116.62    260.14 o 
  -6  11   5        5.02      -85.90    197.19 o 
  -5  11   5      791.54     1404.83    499.88 o 
  -4  11   5        0.01      112.25    243.04 o 
  -3  11   5        1.23     -118.61    171.91 o 
  -2  11   5        0.12     -118.43    142.71 o 
  -1  11   5        0.29       68.18    182.50 o 
   0  11   5        6.47       -6.08    145.37 o 
   1  11   5      854.22     1520.55    466.19 o 
   2  11   5        0.19      -44.95    178.73 o 
   3  11   5      145.68      243.26    177.14 o 
   4  11   5       72.30       70.94    150.89 o 
 -28   0   6      297.14      472.58    351.12 o 
 -27   0   6      995.26     1424.18    297.53 o 
 -26   0   6      439.01      244.69    194.98 o 
 -25   0   6      110.39      -54.32    195.68 o 
 -24   0   6       99.84      -94.86    148.19 o 
 -23   0   6      797.88      639.68    225.42 o 
 -22   0   6     1272.11     1534.98    293.58 o 
 -21   0   6     9653.17    11202.30    566.42 o 
 -20   0   6     1040.53      681.24    198.35 o 
 -19   0   6     1041.51      786.86    196.47 o 
 -18   0   6     3255.22     3507.66    311.64 o 
 -17   0   6     6710.16     6880.92    387.02 o 
 -16   0   6    17842.08    17535.47    570.25 o 
 -15   0   6     8769.02     8273.99    253.10 o 
 -14   0   6     2525.54     2274.08    208.56 o 
 -13   0   6      157.77      351.25    126.30 o 
 -12   0   6      760.65      650.05    105.81 o 
 -11   0   6    10340.28    11819.38    273.51 o 
 -10   0   6    67669.98    69663.89    846.53 o 
  -9   0   6      111.94       -1.25     57.68 o 
  -8   0   6     7676.47     8340.98    211.51 o 
  -7   0   6      807.29      774.37     76.44 o 
  -6   0   6       53.18       31.11     43.42 o 
  -5   0   6      831.22      931.57     86.73 o 
  -4   0   6   103387.94   104941.09    864.32 o 
  -3   0   6       78.58       46.73     66.23 o 
  -2   0   6     1458.31     1312.67    151.95 o 
  -1   0   6      161.59      122.94     75.73 o 
   0   0   6        5.86      -22.13     69.83 o 
   1   0   6      562.08      413.08    112.12 o 
   2   0   6    26227.17    26357.05    668.31 o 
   3   0   6     7684.58     7124.67    371.28 o 
   4   0   6     1346.56     1206.30    194.74 o 
   5   0   6      305.37      490.29    164.25 o 
   6   0   6     2375.95     2187.86    272.44 o 
   7   0   6      748.87      398.33    154.41 o 
   8   0   6    64459.52    65858.45   1452.18 o 
   9   0   6    11314.85    10701.27    618.64 o 
  10   0   6      455.81      435.21    183.43 o 
  11   0   6      236.19       96.39    219.33 o 
  12   0   6      119.55       76.22    217.36 o 
  13   0   6     2908.06     2700.27    376.20 o 
  14   0   6     1502.57     1518.07    315.71 o 
  15   0   6     2415.51     2650.11    432.26 o 
  16   0   6     2549.53     2443.57    397.84 o 
  17   0   6     1535.75     1513.16    378.66 o 
  18   0   6       95.81       -9.84    199.16 o 
  19   0   6      443.77      580.28    331.94 o 
  20   0   6      737.84      907.80    361.94 o 
  21   0   6     1139.20     1104.50    358.00 o 
  22   0   6      612.99      687.98    394.39 o 
  23   0   6       12.13      -23.60    249.32 o 
 -28   1   6       94.00      244.08    184.69 o 
 -27   1   6      174.09      134.72    136.69 o 
 -26   1   6       22.69        5.49    124.67 o 
 -25   1   6       46.40      -50.72    140.69 o 
 -24   1   6      143.67      180.06    126.61 o 
 -23   1   6       90.50      142.09    116.72 o 
 -22   1   6      133.05      177.43    107.01 o 
 -21   1   6      696.47      716.68    135.96 o 
 -20   1   6     1077.20      872.95    139.61 o 
 -19   1   6    10566.54    10760.79    362.49 o 
 -18   1   6     1495.82     1511.21    158.16 o 
 -17   1   6      178.86        7.35     73.60 o 
 -16   1   6     6573.92     6737.23    214.81 o 
 -15   1   6      413.17      343.15     70.33 o 
 -14   1   6      411.50      424.71     73.45 o 
 -13   1   6     1760.41     1626.59    106.28 o 
 -12   1   6     7266.55     6866.80    133.30 o 
 -11   1   6      403.04      421.18     39.56 o 
 -10   1   6      679.03      668.18     57.68 o 
  -9   1   6    12957.21    13601.87    229.41 o 
  -8   1   6       38.63      -12.19     32.98 o 
  -7   1   6       50.13       39.08     34.28 o 
  -6   1   6     9328.46     9283.08    150.93 o 
  -5   1   6      749.81      670.01     54.41 o 
  -4   1   6     2846.08     2830.52    102.94 o 
  -3   1   6    20256.68    21020.73    431.46 o 
  -2   1   6     3834.61     3598.16    112.03 o 
  -1   1   6     5183.34     5632.66    153.97 o 
   0   1   6     1622.18     1452.86     95.18 o 
   1   1   6     6430.09     6119.41    195.79 o 
   2   1   6     4387.47     4765.74    174.42 o 
   3   1   6     3958.08     3623.13    181.21 o 
   4   1   6    11564.65    11413.28    292.37 o 
   5   1   6       20.94       45.44     61.74 o 
   6   1   6     1094.49      895.88    135.00 o 
   7   1   6      457.19      588.25    130.34 o 
   8   1   6     7134.36     7027.67    345.80 o 
   9   1   6        1.38       37.82    112.50 o 
  10   1   6     8391.40     8454.64    408.07 o 
  11   1   6     2457.67     2103.50    230.68 o 
  12   1   6      155.88      229.45    160.56 o 
  13   1   6     1313.15     1148.87    202.76 o 
  14   1   6      138.36       61.88    145.08 o 
  15   1   6      255.99      257.26    188.32 o 
  16   1   6       10.08      213.43    207.03 o 
  17   1   6      749.98      585.65    239.49 o 
  18   1   6      151.65      313.40    171.65 o 
  19   1   6        8.86      255.87    213.50 o 
  20   1   6     1117.60     1214.52    318.42 o 
  21   1   6        2.90      -67.79    174.60 o 
  22   1   6        0.69      223.48    240.72 o 
 -28   2   6      863.60      813.80    238.77 o 
 -27   2   6      131.82      138.64    172.49 o 
 -26   2   6     2782.70     3350.27    270.29 o 
 -25   2   6       10.80       28.73    130.19 o 
 -24   2   6       19.71      -87.29    110.49 o 
 -23   2   6       52.08     -119.87    110.72 o 
 -22   2   6     1508.42     1873.08    203.63 o 
 -21   2   6       53.37      -10.66    117.60 o 
 -20   2   6     5810.91     5937.32    291.24 o 
 -19   2   6     4567.13     4846.15    259.61 o 
 -18   2   6       34.76      -52.76     84.91 o 
 -17   2   6      933.98      960.22    110.21 o 
 -16   2   6     8459.63     8103.00    244.00 o 
 -15   2   6       94.31       39.57     70.01 o 
 -14   2   6     6113.17     5643.69    193.59 o 
 -13   2   6     7528.72     6455.24    198.20 o 
 -12   2   6      377.23      302.35     68.18 o 
 -11   2   6     2879.27     2840.36    129.65 o 
 -10   2   6    24576.63    24442.71    369.28 o 
  -9   2   6       35.89       32.95     35.89 o 
  -8   2   6     7938.92     7657.97    174.72 o 
  -7   2   6    13448.97    13324.24    215.15 o 
  -6   2   6      380.51      346.73     51.49 o 
  -5   2   6     1907.20     1813.11    122.88 o 
  -4   2   6    10963.42    10237.74    326.86 o 
  -3   2   6       55.12       55.66    109.91 o 
  -2   2   6      135.75      159.39    139.66 o 
  -1   2   6     9908.32     9968.00    206.63 o 
   0   2   6    22670.49    22938.96    527.19 o 
   1   2   6    11931.79    11731.35    314.19 o 
   2   2   6    20500.98    20640.19    374.19 o 
   3   2   6     1774.24     1672.96    123.13 o 
   4   2   6      706.65      751.03     99.68 o 
   5   2   6     3273.42     3289.83    177.86 o 
   6   2   6    21015.11    21164.28    534.40 o 
   7   2   6     2707.86     2483.67    167.64 o 
   8   2   6     2235.70     2226.71    172.60 o 
   9   2   6      288.00      167.63     97.88 o 
  10   2   6      933.49      810.08    122.10 o 
  11   2   6      327.31      294.95    117.21 o 
  12   2   6     9679.67    10153.22    378.40 o 
  13   2   6      538.81      691.23    141.82 o 
  14   2   6      385.21      422.28    141.01 o 
  15   2   6      251.77      219.12    121.82 o 
  16   2   6       19.56       68.02    107.92 o 
  17   2   6       19.36      244.37    131.33 o 
  18   2   6     3935.65     3862.28    353.87 o 
  19   2   6      259.28      515.78    228.49 o 
  20   2   6      187.40      126.65    357.76 o 
  21   2   6      373.35      301.29    246.62 o 
  22   2   6       53.98      -94.18    191.58 o 
 -27   3   6       15.96      141.92    159.00 o 
 -26   3   6        0.25      181.13    146.73 o 
 -25   3   6       26.33      -10.79    131.39 o 
 -24   3   6      347.84      227.25    122.39 o 
 -23   3   6        0.42      -14.97    118.56 o 
 -22   3   6       87.48       44.29    110.44 o 
 -21   3   6        0.26      -23.51     97.12 o 
 -20   3   6       44.52      -30.05    117.23 o 
 -19   3   6      133.28      112.69     83.95 o 
 -18   3   6      369.02      361.70    102.30 o 
 -17   3   6      799.90      494.22    106.89 o 
 -16   3   6      196.01       89.88     87.18 o 
 -15   3   6        0.15       -6.73     82.54 o 
 -14   3   6      377.88      317.99     76.29 o 
 -13   3   6      254.01      222.59     73.84 o 
 -12   3   6        3.25      -54.61     57.52 o 
 -11   3   6      131.04       95.79     57.86 o 
 -10   3   6      855.04      973.17     91.56 o 
  -9   3   6     1306.90     1313.26     92.46 o 
  -8   3   6      919.75      988.65     80.65 o 
  -7   3   6     2828.78     2823.69    113.46 o 
  -6   3   6      169.12      102.55     52.02 o 
  -5   3   6       21.40        5.44     44.31 o 
  -4   3   6      294.22      181.05     68.94 o 
  -3   3   6    10680.54    12212.89    210.25 o 
  -2   3   6     8082.62     8962.48    212.49 o 
  -1   3   6    16078.04    16951.57    302.59 o 
   0   3   6      540.09      803.98     99.67 o 
   1   3   6     3361.02     3401.38    162.54 o 
   2   3   6      461.15      517.05     95.93 o 
   3   3   6      734.30      776.27    105.78 o 
   4   3   6      776.43      547.48     96.37 o 
   5   3   6     2484.62     2479.60    164.24 o 
   6   3   6      635.90      748.74    112.95 o 
   7   3   6     2406.25     2420.42    176.50 o 
   8   3   6      444.91      279.08    104.84 o 
   9   3   6      264.65      297.92    107.61 o 
  10   3   6        3.90        0.13     98.43 o 
  11   3   6       88.09       33.01    107.23 o 
  12   3   6      182.79      176.65    127.46 o 
  13   3   6      279.40      362.73    141.85 o 
  14   3   6      463.38      317.42    134.32 o 
  15   3   6      295.83      413.10    137.97 o 
  16   3   6       11.97       34.79    130.33 o 
  17   3   6        1.08      182.35    180.48 o 
  18   3   6       60.34       12.68    182.08 o 
  19   3   6        5.99     -120.38    153.87 o 
  20   3   6       14.22      121.96    206.41 o 
  21   3   6        0.32       30.81    200.27 o 
  22   3   6       55.33       63.26    181.99 o 
 -26   4   6     1765.03     1884.83    255.76 o 
 -25   4   6       32.90      146.14    161.96 o 
 -24   4   6        1.07      -63.53    122.51 o 
 -23   4   6       45.94        5.25    150.57 o 
 -22   4   6      301.15      511.46    127.16 o 
 -21   4   6      308.99      347.42    142.64 o 
 -20   4   6     1385.38     1423.46    147.87 o 
 -19   4   6     2141.93     2351.87    168.42 o 
 -18   4   6      317.00      281.77    108.92 o 
 -17   4   6      303.90      247.83    104.98 o 
 -16   4   6     5857.95     6219.61    235.55 o 
 -15   4   6     3896.44     3373.62    175.17 o 
 -14   4   6     3351.39     3181.37    165.38 o 
 -13   4   6     4598.00     4865.76    192.81 o 
 -12   4   6       11.90       -2.08     75.75 o 
 -11   4   6     1934.36     1926.49    121.11 o 
 -10   4   6     7646.73     7534.43    210.91 o 
  -9   4   6     3059.54     2737.48    132.76 o 
  -8   4   6     4235.21     4033.99    148.31 o 
  -7   4   6     1183.00     1042.22     84.35 o 
  -6   4   6     6255.04     5921.19    180.49 o 
  -5   4   6       74.74       52.15     67.50 o 
  -4   4   6     6963.12     6021.83    173.86 o 
  -3   4   6     1611.78     1678.96    105.60 o 
  -2   4   6     9593.69    10096.00    220.40 o 
  -1   4   6    10560.02     9731.57    352.73 o 
   0   4   6       95.79       77.14    191.93 o 
   1   4   6    24595.33    24423.90    452.43 o 
   2   4   6    24456.70    24224.05    467.51 o 
   3   4   6       23.69       41.66     96.95 o 
   4   4   6     1025.06      925.35    127.48 o 
   5   4   6     2918.23     2817.02    184.68 o 
   6   4   6     6046.80     5797.80    261.61 o 
   7   4   6      733.32      650.39    124.31 o 
   8   4   6     3231.66     2938.64    206.57 o 
   9   4   6      411.29      384.02    119.16 o 
  10   4   6       22.29     -106.77    105.96 o 
  11   4   6      174.83      323.58    134.22 o 
  12   4   6     2432.07     2860.34    235.48 o 
  13   4   6      165.67      135.87    121.33 o 
  14   4   6      557.81      520.81    136.92 o 
  15   4   6      666.99      544.07    143.86 o 
  16   4   6      149.78       71.47    150.61 o 
  17   4   6       22.72     -174.41    163.63 o 
  18   4   6     2694.18     3055.28    369.34 o 
  19   4   6       41.71        1.05    198.67 o 
  20   4   6      182.35       33.14    191.05 o 
  21   4   6      164.04     -102.95    241.16 o 
 -25   5   6        3.96      138.68    267.52 o 
 -24   5   6      125.95      172.12    323.09 o 
 -23   5   6       24.96      -18.17    175.57 o 
 -22   5   6      376.32      298.53    139.26 o 
 -21   5   6       27.77      -82.81    109.88 o 
 -20   5   6        0.93      -99.06     93.82 o 
 -19   5   6      130.56      121.92     95.01 o 
 -18   5   6      279.30      150.83    102.42 o 
 -17   5   6        2.96      -63.25     93.20 o 
 -16   5   6      542.25      361.98     99.00 o 
 -15   5   6     2463.24     2241.64    158.27 o 
 -14   5   6        0.52       -7.42     83.11 o 
 -13   5   6        1.76       68.89     81.82 o 
 -12   5   6     1289.53     1287.94    119.82 o 
 -11   5   6      189.92      170.14     83.59 o 
 -10   5   6     2926.14     2790.37    197.29 o 
  -9   5   6      521.75      418.55     68.59 o 
  -8   5   6       35.45      -46.83     51.91 o 
  -7   5   6      443.38      385.39     65.52 o 
  -6   5   6     2031.40     1875.88    110.01 o 
  -5   5   6     1906.28     1642.53    102.16 o 
  -4   5   6       59.91        5.97     54.71 o 
  -3   5   6       78.39      -28.81     70.93 o 
  -2   5   6       52.17       15.86     55.10 o 
  -1   5   6       99.51       52.68     50.35 o 
   0   5   6     1219.07     1096.42     83.22 o 
   1   5   6    15483.57    15776.38    380.34 o 
   2   5   6      403.60      399.56     94.29 o 
   3   5   6      210.57      191.41     75.71 o 
   4   5   6     1228.68     1084.71    131.27 o 
   5   5   6       90.49      -20.06     87.52 o 
   6   5   6      100.30       72.37     86.46 o 
   7   5   6      561.32      667.80    123.66 o 
   8   5   6      156.20      159.76    107.49 o 
   9   5   6     1553.39     1504.92    191.28 o 
  10   5   6     2324.80     2427.77    219.78 o 
  11   5   6      470.30      511.48    148.07 o 
  12   5   6       43.90      -12.14    125.08 o 
  13   5   6       20.51        3.32    127.65 o 
  14   5   6       12.74        7.27    119.43 o 
  15   5   6        0.74      -36.47    167.86 o 
  16   5   6      534.03      573.22    245.16 o 
  17   5   6      265.59      178.98    179.99 o 
  18   5   6      101.89      125.64    190.74 o 
  19   5   6       78.71       93.48    200.70 o 
  20   5   6       36.29      144.52    378.17 o 
 -24   6   6      392.77      642.24    386.53 o 
 -23   6   6      426.92      483.36    219.43 o 
 -22   6   6     1414.30     2063.38    400.30 o 
 -21   6   6      659.95      927.24    256.45 o 
 -20   6   6      318.40      462.94    211.90 o 
 -19   6   6       81.88      297.51    198.91 o 
 -18   6   6      253.14      325.39    205.24 o 
 -17   6   6        4.99      106.20    129.42 o 
 -16   6   6     2146.63     2429.77    231.20 o 
 -15   6   6      326.91      398.12    128.78 o 
 -14   6   6      128.99      135.37    111.36 o 
 -13   6   6       46.17       37.06     90.18 o 
 -12   6   6        7.39      -68.12     75.61 o 
 -11   6   6     1381.82     1388.90    192.97 o 
 -10   6   6    15167.63    15487.20    325.76 o 
  -9   6   6      234.76      192.10     65.92 o 
  -8   6   6     1478.38     1463.57    112.12 o 
  -7   6   6        6.80      -55.11     60.50 o 
  -6   6   6      252.77      103.62    102.70 o 
  -5   6   6      854.12      481.22    104.44 o 
  -4   6   6    16387.01    16740.66    376.05 o 
  -3   6   6       54.93       80.13     84.33 o 
  -2   6   6      161.83       15.21     86.80 o 
  -1   6   6      141.42       23.44     77.30 o 
   0   6   6      258.53      225.65     90.41 o 
   1   6   6      987.23      854.98    123.99 o 
   2   6   6    12737.20    13308.66    353.00 o 
   3   6   6     2624.92     2381.56    171.35 o 
   4   6   6      575.11      570.73    120.48 o 
   5   6   6       91.74       79.26     89.69 o 
   6   6   6      977.76      864.36    147.43 o 
   7   6   6      653.78      729.44    144.68 o 
   8   6   6     5066.41     5134.02    294.02 o 
   9   6   6       12.83       45.99    117.52 o 
  10   6   6       10.68      -95.65    123.03 o 
  11   6   6      133.33      255.12    205.88 o 
  12   6   6      382.98      212.19    138.44 o 
  13   6   6      482.31      631.96    169.55 o 
  14   6   6     1158.50     1308.19    254.25 o 
  15   6   6     2016.08     2078.54    291.95 o 
  16   6   6      410.27      519.67    238.44 o 
  17   6   6      111.93      179.90    199.42 o 
  18   6   6        2.85        6.27    199.55 o 
  19   6   6      911.98      861.04    296.98 o 
 -22   7   6       38.93      194.12    195.44 o 
 -21   7   6      591.58      535.75    256.45 o 
 -20   7   6       38.42       46.29    200.15 o 
 -19   7   6       18.45       -1.16    195.79 o 
 -18   7   6      165.11      256.86    189.00 o 
 -17   7   6        1.35      -70.41    129.89 o 
 -16   7   6      654.26      611.45    218.11 o 
 -15   7   6       12.38     -135.78    199.41 o 
 -14   7   6       85.89      -23.95    208.75 o 
 -13   7   6       66.00      136.30    167.39 o 
 -12   7   6     1764.80     2007.02    295.75 o 
 -11   7   6      324.75      295.90    168.67 o 
 -10   7   6       78.10      440.79    211.07 o 
  -9   7   6     1759.35     1971.77    270.66 o 
  -8   7   6      942.39      774.72    147.05 o 
  -7   7   6       33.40        0.44    118.01 o 
  -6   7   6      429.57      612.31    137.09 o 
  -5   7   6      962.55      886.41    153.21 o 
  -4   7   6        3.25      -11.93     95.50 o 
  -3   7   6      667.69      536.97    148.08 o 
  -2   7   6     1122.33     1072.34    205.93 o 
  -1   7   6      137.86       76.72     91.70 o 
   0   7   6     2178.00     2165.91    169.52 o 
   1   7   6      373.05      504.91    112.14 o 
   2   7   6      114.28      -23.49     88.96 o 
   3   7   6       27.95       84.69    100.33 o 
   4   7   6      951.20      880.52    137.60 o 
   5   7   6      249.39      363.45    114.83 o 
   6   7   6      287.39      309.53    129.70 o 
   7   7   6       94.51      239.94    121.38 o 
   8   7   6      970.27      954.04    178.34 o 
   9   7   6        1.69       50.97    122.01 o 
  10   7   6      209.39      212.32    144.66 o 
  11   7   6      169.33      249.18    134.62 o 
  12   7   6      153.50      285.68    183.83 o 
  13   7   6      165.94      152.35    188.62 o 
  14   7   6        9.61      119.18    194.35 o 
  15   7   6        0.44       74.38    222.76 o 
  16   7   6      431.19      553.68    233.67 o 
  17   7   6      616.32      854.34    255.51 o 
 -20   8   6     1100.45     1398.59    296.33 o 
 -19   8   6        3.03     -104.45    208.72 o 
 -18   8   6        0.41      -14.05    180.99 o 
 -17   8   6       21.96       10.31    158.31 o 
 -16   8   6      994.20      988.26    279.36 o 
 -15   8   6        3.51      -23.87    161.82 o 
 -14   8   6     1147.69     1495.25    267.42 o 
 -13   8   6      832.16     1162.03    254.12 o 
 -12   8   6       10.42      -68.67    196.21 o 
 -11   8   6      177.94      281.05    190.51 o 
 -10   8   6     3439.76     3697.03    446.28 o 
  -9   8   6      182.33      113.70    206.04 o 
  -8   8   6      598.82      363.43    188.44 o 
  -7   8   6     1764.52     1811.33    532.33 o 
  -6   8   6      406.17      470.91    158.05 o 
  -5   8   6     1232.44     1393.45    227.25 o 
  -4   8   6     1632.04     1545.03    193.54 o 
  -3   8   6       77.57      263.65    141.23 o 
  -2   8   6      504.77      443.53    147.90 o 
  -1   8   6     3068.71     2908.52    249.27 o 
   0   8   6     1804.97     1786.67    222.64 o 
   1   8   6       22.91       71.04    131.06 o 
   2   8   6       16.03       -9.55    127.88 o 
   3   8   6        1.94      -13.82    143.12 o 
   4   8   6      271.91      132.40    125.24 o 
   5   8   6      713.97      773.94    167.38 o 
   6   8   6     4493.07     5047.27    339.65 o 
   7   8   6        5.18      196.95    136.21 o 
   8   8   6      378.46      397.12    141.92 o 
   9   8   6       58.77       67.49    142.68 o 
  10   8   6        0.10       45.29    135.43 o 
  11   8   6      156.01      414.98    282.52 o 
  12   8   6     2363.10     2741.56    368.85 o 
  13   8   6       74.51      302.20    211.69 o 
  14   8   6      191.80      294.61    203.61 o 
  15   8   6       38.95      -42.62    224.91 o 
 -18   9   6       16.20       39.12    281.53 o 
 -17   9   6       79.02       78.12    184.91 o 
 -16   9   6        1.26       -0.43    185.43 o 
 -15   9   6       15.52      215.64    291.37 o 
 -14   9   6       74.09      -84.97    229.18 o 
 -13   9   6        7.67       30.75    230.97 o 
 -12   9   6      117.82      175.01    233.73 o 
 -11   9   6      198.10      271.38    233.77 o 
 -10   9   6      159.68       87.26    179.74 o 
  -9   9   6       36.95      -14.49    177.98 o 
  -8   9   6        2.49      -80.86    209.55 o 
  -7   9   6       23.64       -8.60    211.48 o 
  -6   9   6      129.22       69.09    182.83 o 
  -5   9   6      281.04       67.29    129.09 o 
  -4   9   6       70.48      -28.48    135.66 o 
  -3   9   6       77.42       -1.10    142.65 o 
  -2   9   6      148.79      228.41    162.53 o 
  -1   9   6      100.98      260.64    143.31 o 
   0   9   6      755.60      617.61    172.77 o 
   1   9   6       23.11      -48.79    107.95 o 
   2   9   6       24.94       29.13    118.41 o 
   3   9   6      162.32      145.70    137.33 o 
   4   9   6        1.10      -83.36    131.56 o 
   5   9   6        9.12      -33.14    132.33 o 
   6   9   6        4.86       95.84    171.23 o 
   7   9   6      519.86      595.13    191.88 o 
   8   9   6        1.41        1.72    153.27 o 
   9   9   6        6.56       18.41    146.22 o 
  10   9   6        0.93     -213.43    221.29 o 
  11   9   6        3.87      -84.58    251.78 o 
  12   9   6        8.75     -212.93    356.04 o 
 -14  10   6      119.69      205.20    223.36 o 
 -13  10   6      240.97      233.33    259.16 o 
 -12  10   6      167.71      344.90    263.38 o 
 -11  10   6      112.42       61.83    292.11 o 
 -10  10   6     1046.24     1447.87    305.12 o 
  -9  10   6       32.70      -14.00    194.81 o 
  -8  10   6       55.48      146.13    273.42 o 
  -7  10   6      256.37      208.45    214.74 o 
  -6  10   6       61.87      194.32    185.14 o 
  -5  10   6      310.65      120.17    238.89 o 
  -4  10   6      626.75      871.39    198.62 o 
  -3  10   6      159.26      -36.65    146.69 o 
  -2  10   6        0.08       71.80    121.20 o 
  -1  10   6      245.85      330.85    185.65 o 
   0  10   6      593.53      705.11    191.22 o 
   1  10   6      381.13      432.03    188.73 o 
   2  10   6      178.60      452.65    190.74 o 
   3  10   6       62.03      -57.74    125.74 o 
   4  10   6      100.52       55.82    133.60 o 
   5  10   6       32.39      152.78    138.71 o 
   6  10   6      108.57      170.16    154.46 o 
   7  10   6      213.11      465.41    185.88 o 
   8  10   6      253.58      155.97    222.81 o 
   9  10   6       19.71       93.93    267.03 o 
  -8  11   6        3.32      111.24    265.47 o 
  -7  11   6        0.01      -83.84    181.76 o 
  -6  11   6       44.78      168.24    262.33 o 
  -5  11   6       10.93      114.89    218.79 o 
  -4  11   6        2.59       -8.02    211.67 o 
  -3  11   6        1.34      220.68    258.51 o 
  -2  11   6       76.21      188.39    147.96 o 
  -1  11   6        0.02      -52.80    176.30 o 
   0  11   6       13.37      -86.29    174.37 o 
   1  11   6       15.18       92.15    154.10 o 
   2  11   6        5.96        4.57    146.11 o 
   3  11   6       85.01       -0.44    167.10 o 
 -28   1   7       11.85      -64.48    132.48 o 
 -27   1   7     1811.64     1943.93    227.51 o 
 -26   1   7      908.95      841.37    164.57 o 
 -25   1   7      262.14      311.23    137.13 o 
 -24   1   7      643.03      849.42    165.08 o 
 -23   1   7      234.21      242.39    142.45 o 
 -22   1   7      857.57      565.51    141.83 o 
 -21   1   7      234.27      348.36    117.95 o 
 -20   1   7      209.28      355.49    128.55 o 
 -19   1   7     2887.17     2696.36    199.00 o 
 -18   1   7     1332.29     1354.27    146.04 o 
 -17   1   7     3349.68     3069.68    191.96 o 
 -16   1   7      124.07       22.45     71.77 o 
 -15   1   7     8295.22     8078.32    227.83 o 
 -14   1   7     1228.55     1271.47    102.58 o 
 -13   1   7       87.49       46.43     39.26 o 
 -12   1   7     3752.85     3698.05    109.42 o 
 -11   1   7      338.46      226.35     49.93 o 
 -10   1   7     8317.04     8120.37    160.68 o 
  -9   1   7    51992.42    54237.02    558.45 o 
  -8   1   7      105.91       48.68     41.65 o 
  -7   1   7     4551.11     4576.49    117.06 o 
  -6   1   7       16.65        5.29     39.10 o 
  -5   1   7    19202.14    19118.06    562.56 o 
  -4   1   7      479.84      251.50     81.98 o 
  -3   1   7     9084.14     8792.69    177.92 o 
  -2   1   7      313.65      172.04     63.85 o 
  -1   1   7       12.31      -30.69     45.51 o 
   0   1   7        0.84      -26.95     54.38 o 
   1   1   7     4955.81     4528.06    173.54 o 
   2   1   7     2035.45     1651.27    118.48 o 
   3   1   7    10823.12    10599.37    344.51 o 
   4   1   7    12858.45    13476.42    362.65 o 
   5   1   7        8.28      -92.58    100.12 o 
   6   1   7     6422.66     6099.89    244.99 o 
   7   1   7    20947.71    20500.76   1021.39 o 
   8   1   7      233.59      168.15    120.97 o 
   9   1   7     4117.40     3935.95    289.14 o 
  10   1   7     2474.44     2308.99    251.07 o 
  11   1   7      295.56      449.53    142.75 o 
  12   1   7     4336.55     4260.72    532.58 o 
  13   1   7     1759.70     1782.10    255.37 o 
  14   1   7       15.67      -70.23    188.35 o 
  15   1   7        2.66     -164.28    134.69 o 
  16   1   7     1068.32     1347.74    255.61 o 
  17   1   7      562.22      808.92    221.34 o 
  18   1   7      981.95      945.94    245.79 o 
  19   1   7      715.24      840.51    184.65 o 
  20   1   7        2.09      -99.73    151.93 o 
  21   1   7        1.50       16.18    196.92 o 
  22   1   7      253.21       40.13    237.83 o 
 -28   2   7       33.94       81.85    195.38 o 
 -27   2   7        5.05       37.53    158.05 o 
 -26   2   7       16.53       -4.77    131.56 o 
 -25   2   7       80.06      112.17    123.91 o 
 -24   2   7       12.39      -19.35    102.63 o 
 -23   2   7        1.32      -34.23    116.70 o 
 -22   2   7        2.80      -85.02    122.32 o 
 -21   2   7     1016.84     1057.06    154.32 o 
 -20   2   7      133.75      122.06    126.00 o 
 -19   2   7      588.16      527.77    122.90 o 
 -18   2   7     2287.49     2250.29    149.98 o 
 -17   2   7      307.54      279.46     83.33 o 
 -16   2   7      101.44       37.67     72.34 o 
 -15   2   7      475.52      525.42     93.95 o 
 -14   2   7        2.49       31.26     69.70 o 
 -13   2   7      625.52      671.17     83.30 o 
 -12   2   7     5184.37     5105.91    197.39 o 
 -11   2   7     5583.61     5558.60    174.29 o 
 -10   2   7      549.76      522.03     53.31 o 
  -9   2   7       22.78       -7.55     40.55 o 
  -8   2   7     6920.29     7420.36    172.89 o 
  -7   2   7     1669.93     1756.10     88.20 o 
  -6   2   7     2381.03     2152.91    141.07 o 
  -5   2   7     6240.85     6304.45    236.12 o 
  -4   2   7      406.15      293.77    144.58 o 
  -3   2   7       57.42       37.86     69.60 o 
  -2   2   7      502.09      379.17     55.05 o 
  -1   2   7     2150.64     2135.78    113.95 o 
   0   2   7     3721.82     4463.30    166.19 o 
   1   2   7     3923.86     3996.44    330.08 o 
   2   2   7     5691.79     6019.72    215.49 o 
   3   2   7     1510.22     1645.29    187.04 o 
   4   2   7     1192.85      950.38    114.44 o 
   5   2   7     3363.68     3066.94    181.76 o 
   6   2   7      176.47       91.85     70.38 o 
   7   2   7     7216.59     6978.73    280.81 o 
   8   2   7     1476.25     1409.13    158.58 o 
   9   2   7      187.71      115.57     99.69 o 
  10   2   7      823.47      787.00    144.74 o 
  11   2   7      196.33      233.45    105.25 o 
  12   2   7      178.84      197.54    115.29 o 
  13   2   7      114.82      116.44    108.18 o 
  14   2   7      266.02      287.83    142.37 o 
  15   2   7      140.67      236.99    137.39 o 
  16   2   7      646.08      669.94    157.90 o 
  17   2   7       46.73      184.59    128.44 o 
  18   2   7      165.77      195.65    135.22 o 
  19   2   7       88.06       53.75    188.65 o 
  20   2   7      376.07      514.28    220.60 o 
  21   2   7      177.60      153.89    192.36 o 
 -27   3   7     2592.45     3233.45    318.99 o 
 -26   3   7        3.31      134.63    136.01 o 
 -25   3   7     1395.15     1448.92    200.69 o 
 -24   3   7       33.94      -87.21    114.32 o 
 -23   3   7      211.02      267.96    122.83 o 
 -22   3   7        9.72       93.91    119.97 o 
 -21   3   7     3105.47     3434.73    238.58 o 
 -20   3   7      190.33       66.20    130.53 o 
 -19   3   7     4255.65     4379.74    217.33 o 
 -18   3   7     5056.38     5278.18    226.88 o 
 -17   3   7        2.74      -92.77     81.88 o 
 -16   3   7     4374.11     4205.80    190.43 o 
 -15   3   7    13066.57    13185.23    313.67 o 
 -14   3   7      586.89      398.23     82.29 o 
 -13   3   7     4250.66     4009.63    167.56 o 
 -12   3   7     1883.01     1615.20    110.61 o 
 -11   3   7     4724.82     4376.42    161.11 o 
 -10   3   7     7289.50     7123.43    194.65 o 
  -9   3   7     2596.42     2366.23    112.83 o 
  -8   3   7     2129.69     1988.07    102.09 o 
  -7   3   7    11365.57    12390.41    271.20 o 
  -6   3   7     7039.52     7186.19    156.62 o 
  -5   3   7     4192.76     3605.57    183.05 o 
  -4   3   7     3935.67     3026.37    169.02 o 
  -3   3   7     1788.00     1442.38     86.84 o 
  -2   3   7    16535.52    17091.99    285.97 o 
  -1   3   7     3577.48     3242.81    143.75 o 
   0   3   7       61.95       89.27     68.78 o 
   1   3   7    38501.53    40507.54    634.49 o 
   2   3   7    26635.42    25354.10    885.84 o 
   3   3   7        3.89       66.99     81.64 o 
   4   3   7     6451.46     6851.80    270.40 o 
   5   3   7     3247.06     3250.89    194.48 o 
   6   3   7     3915.17     4314.47    234.46 o 
   7   3   7    13990.71    14432.05    411.87 o 
   8   3   7      143.70      -34.48     93.12 o 
   9   3   7      227.24       96.34    104.25 o 
  10   3   7       21.96      -60.77     88.92 o 
  11   3   7     1660.12     1611.57    172.53 o 
  12   3   7     1646.54     1499.69    185.74 o 
  13   3   7     7590.98     8855.38    394.89 o 
  14   3   7       15.36       37.01    103.66 o 
  15   3   7       45.59      180.25    115.25 o 
  16   3   7       13.47      -72.96     99.09 o 
  17   3   7     1123.55     1293.23    216.89 o 
  18   3   7        4.39      172.98    198.21 o 
  19   3   7     5433.11     5584.23    484.73 o 
  20   3   7        2.14       -5.40    180.04 o 
  21   3   7       85.81      225.50    198.83 o 
 -26   4   7       32.78       20.07    176.05 o 
 -25   4   7      369.97      395.15    175.20 o 
 -24   4   7       18.96       55.36    171.27 o 
 -23   4   7        3.89      -41.27    110.79 o 
 -22   4   7      579.24      700.28    153.75 o 
 -21   4   7      541.53      561.81    139.88 o 
 -20   4   7      803.80      480.57    115.37 o 
 -19   4   7       90.16       75.31     94.27 o 
 -18   4   7       32.17       14.18     98.58 o 
 -17   4   7      937.60      913.93    121.35 o 
 -16   4   7      406.72      306.37     99.93 o 
 -15   4   7     1891.02     2018.48    144.95 o 
 -14   4   7       62.98       12.52     77.97 o 
 -13   4   7      852.32      761.44    102.75 o 
 -12   4   7     2091.62     1882.93    127.71 o 
 -11   4   7      849.76      796.25     93.45 o 
 -10   4   7      459.63      432.38     79.13 o 
  -9   4   7     2389.06     2316.71    122.33 o 
  -8   4   7      665.75      534.92     73.82 o 
  -7   4   7      733.21      531.35    102.23 o 
  -6   4   7     3572.74     3408.40    137.95 o 
  -5   4   7     5829.02     6251.01    176.02 o 
  -4   4   7      257.28      218.48     64.38 o 
  -3   4   7      844.59      627.50     78.55 o 
  -2   4   7     8941.52     8404.55    271.53 o 
  -1   4   7    17053.29    18371.05    539.50 o 
   0   4   7    12222.55    12188.92    312.92 o 
   1   4   7    12890.67    12210.41    327.01 o 
   2   4   7       48.57      165.49     94.72 o 
   3   4   7      253.46      316.23     92.91 o 
   4   4   7     1333.11     1153.69    138.36 o 
   5   4   7       52.84       47.59     97.68 o 
   6   4   7      141.90       47.49     93.66 o 
   7   4   7      539.94      601.73    131.40 o 
   8   4   7      969.33      995.61    147.48 o 
   9   4   7      232.81      200.34     97.61 o 
  10   4   7     1107.52     1219.01    160.64 o 
  11   4   7      139.45      178.13    114.03 o 
  12   4   7        1.57      -31.87    114.74 o 
  13   4   7      582.92      585.93    142.79 o 
  14   4   7      334.11      389.31    146.19 o 
  15   4   7      265.38      241.81    133.54 o 
  16   4   7        2.87       45.49    172.33 o 
  17   4   7      514.86      509.71    220.75 o 
  18   4   7       19.08      -16.88    222.77 o 
  19   4   7       48.74      101.34    183.06 o 
  20   4   7       62.93      171.41    251.39 o 
 -25   5   7      311.87      422.42    284.24 o 
 -24   5   7      621.90      549.90    255.95 o 
 -23   5   7      717.42      756.28    233.92 o 
 -22   5   7      167.14      265.99    161.04 o 
 -21   5   7      927.45     1048.80    173.48 o 
 -20   5   7     1104.18     1108.19    165.99 o 
 -19   5   7      270.35      223.51    127.23 o 
 -18   5   7     4148.13     4255.54    251.70 o 
 -17   5   7      665.78      885.35    141.82 o 
 -16   5   7     1738.41     1355.59    135.95 o 
 -15   5   7     2039.80     2137.02    155.40 o 
 -14   5   7      891.75      835.93    111.20 o 
 -13   5   7      778.81      833.12    114.11 o 
 -12   5   7     2084.47     1733.01    130.12 o 
 -11   5   7     9240.23     9113.62    249.69 o 
 -10   5   7        7.46       32.08     74.79 o 
  -9   5   7     7648.65     7727.75    218.17 o 
  -8   5   7      650.75      715.22     82.56 o 
  -7   5   7      169.18      168.30     72.60 o 
  -6   5   7     1280.25     1220.54    104.74 o 
  -5   5   7    12256.22    12549.61    307.63 o 
  -4   5   7       43.44      -99.03     66.02 o 
  -3   5   7    11730.08    12081.56    264.45 o 
  -2   5   7     2325.49     2092.85    125.80 o 
  -1   5   7        3.68      -61.63     61.80 o 
   0   5   7     1863.63     1826.81    152.86 o 
   1   5   7     3514.77     3604.41    212.68 o 
   2   5   7      641.43      457.26    109.64 o 
   3   5   7     8475.76     8879.86    382.52 o 
   4   5   7      283.54      254.64    101.08 o 
   5   5   7      633.57      716.03    122.71 o 
   6   5   7      937.93     1080.11    154.91 o 
   7   5   7     4800.17     5333.11    281.43 o 
   8   5   7       94.88       49.84    112.73 o 
   9   5   7      160.80     -111.67    103.01 o 
  10   5   7      355.40      394.47    131.21 o 
  11   5   7      405.22      214.49    125.57 o 
  12   5   7      272.68      349.48    138.51 o 
  13   5   7      444.41      527.78    192.21 o 
  14   5   7        1.45       11.90    119.00 o 
  15   5   7     1112.03     1045.31    267.58 o 
  16   5   7     1643.14     1986.27    312.58 o 
  17   5   7      704.46      547.73    252.80 o 
  18   5   7      845.52      934.08    292.53 o 
  19   5   7      288.71       92.40    222.66 o 
 -24   6   7       83.37      -88.03    323.09 o 
 -23   6   7       50.36      526.68    294.07 o 
 -22   6   7      279.88      185.55    207.18 o 
 -21   6   7       24.47      -32.08    201.97 o 
 -20   6   7      594.09      372.76    215.78 o 
 -19   6   7      136.77      140.17    114.50 o 
 -18   6   7      239.94      155.83    129.50 o 
 -17   6   7      980.45     1003.55    180.26 o 
 -16   6   7       61.59       -5.44    110.38 o 
 -15   6   7     3082.86     2984.70    209.94 o 
 -14   6   7       46.41      -37.04    101.11 o 
 -13   6   7       68.07      -64.66     98.90 o 
 -12   6   7      987.36      895.69    132.83 o 
 -11   6   7        6.44      -13.13     99.37 o 
 -10   6   7      626.45      518.66    120.76 o 
  -9   6   7      374.03      252.45     99.12 o 
  -8   6   7       13.47      -27.81     73.69 o 
  -7   6   7      203.64       97.21     94.53 o 
  -6   6   7      400.51      320.63    114.74 o 
  -5   6   7      109.88       31.54    106.17 o 
  -4   6   7      672.87      498.15    124.59 o 
  -3   6   7      255.68      229.89    105.48 o 
  -2   6   7      130.91       55.91     97.55 o 
  -1   6   7      315.63      220.68     93.64 o 
   0   6   7      178.67      139.74     81.56 o 
   1   6   7        1.60       18.40     83.71 o 
   2   6   7     1257.96     1176.55    159.30 o 
   3   6   7      144.62      174.62    120.37 o 
   4   6   7      429.28      507.52    123.64 o 
   5   6   7      305.35       73.31    123.97 o 
   6   6   7       24.99        8.53     92.79 o 
   7   6   7        3.60       49.09    124.46 o 
   8   6   7        0.90      -31.56    111.61 o 
   9   6   7      237.52       58.13    112.92 o 
  10   6   7        8.49     -111.02    120.08 o 
  11   6   7        0.27      -10.14    124.82 o 
  12   6   7       61.02      -82.68    127.81 o 
  13   6   7        1.54       -7.80    128.26 o 
  14   6   7       35.03       86.51    178.05 o 
  15   6   7        2.00       44.84    203.56 o 
  16   6   7        6.98      -98.06    178.46 o 
  17   6   7      235.03       41.54    226.48 o 
  18   6   7      206.96      255.86    254.35 o 
 -22   7   7       24.98       39.93    213.58 o 
 -21   7   7     1661.12     2618.98    544.38 o 
 -20   7   7      117.94      438.80    230.50 o 
 -19   7   7      398.98      208.49    160.57 o 
 -18   7   7        2.50     -119.52    170.64 o 
 -17   7   7      105.11      330.61    216.33 o 
 -16   7   7       30.85      173.62    161.68 o 
 -15   7   7     1803.26     1909.55    287.53 o 
 -14   7   7        4.00     -108.68    125.88 o 
 -13   7   7        3.70       32.08    168.21 o 
 -12   7   7      130.04      131.84    201.69 o 
 -11   7   7     1232.46     1443.53    239.57 o 
 -10   7   7      397.32      333.97    211.64 o 
  -9   7   7     1549.75     1554.84    244.44 o 
  -8   7   7      142.87      -10.43    144.31 o 
  -7   7   7      232.48      287.88    119.81 o 
  -6   7   7       12.35      -96.97    112.43 o 
  -5   7   7     2115.95     2338.49    216.62 o 
  -4   7   7     2190.30     2117.87    203.83 o 
  -3   7   7     1655.39     1584.57    185.49 o 
  -2   7   7     1593.82     1629.78    192.68 o 
  -1   7   7       15.31       18.75    116.97 o 
   0   7   7      145.00       84.44    135.57 o 
   1   7   7      925.28      940.06    186.70 o 
   2   7   7      171.00        8.35    113.97 o 
   3   7   7      189.38      190.03    181.68 o 
   4   7   7      344.30      305.50    166.75 o 
   5   7   7      810.71      531.66    188.50 o 
   6   7   7        2.30      116.72    138.66 o 
   7   7   7     5000.67     4987.89    315.20 o 
   8   7   7      861.01      601.49    163.91 o 
   9   7   7      543.84      425.57    139.63 o 
  10   7   7      535.35      400.81    147.45 o 
  11   7   7       24.08       16.81    130.83 o 
  12   7   7      530.74      494.53    163.62 o 
  13   7   7     1361.64     1614.12    286.77 o 
  14   7   7        1.60      -83.33    201.29 o 
  15   7   7       26.13      239.80    210.31 o 
  16   7   7      194.03      339.62    246.71 o 
 -20   8   7      183.95      265.35    213.35 o 
 -19   8   7       11.42     -101.29    204.28 o 
 -18   8   7      187.84      294.68    182.29 o 
 -17   8   7       17.29       -5.54    208.45 o 
 -16   8   7        2.69       -2.72    189.87 o 
 -15   8   7      187.79      306.47    203.32 o 
 -14   8   7       20.31      -33.82    212.81 o 
 -13   8   7      199.13      315.22    231.36 o 
 -12   8   7      333.01      504.66    207.21 o 
 -11   8   7       11.41      122.88    208.26 o 
 -10   8   7      452.10      697.17    244.76 o 
  -9   8   7        5.84      -87.31    131.35 o 
  -8   8   7       37.10       76.70    168.05 o 
  -7   8   7      742.97      371.30    221.29 o 
  -6   8   7       32.45      -11.41    116.82 o 
  -5   8   7      212.87      288.42    145.40 o 
  -4   8   7        3.32       20.18    140.62 o 
  -3   8   7       63.40      -88.05    130.43 o 
  -2   8   7       42.14       18.43    118.30 o 
  -1   8   7       16.80       83.50    121.97 o 
   0   8   7        6.93       42.30    127.56 o 
   1   8   7      891.67      699.68    165.57 o 
   2   8   7      588.73      438.52    141.02 o 
   3   8   7        4.77      -37.11    128.83 o 
   4   8   7      122.38       32.70    137.09 o 
   5   8   7      236.04      324.14    162.24 o 
   6   8   7       97.49       76.81    174.25 o 
   7   8   7      296.51      377.51    190.89 o 
   8   8   7       29.24      -39.75    164.12 o 
   9   8   7        3.26      -71.31    162.39 o 
  10   8   7       66.15     -184.33    174.56 o 
  11   8   7        2.93       44.75    349.64 o 
  12   8   7       18.26     -189.33    328.50 o 
  13   8   7       71.72       85.57    280.31 o 
  14   8   7      116.13     -204.08    349.15 o 
 -18   9   7      272.71      250.73    262.33 o 
 -17   9   7        7.44        7.86    168.91 o 
 -16   9   7      566.51      456.54    237.62 o 
 -15   9   7     1018.33     1393.72    300.69 o 
 -14   9   7      471.30      517.54    271.74 o 
 -13   9   7      195.63      181.68    231.49 o 
 -12   9   7      352.24      627.02    265.11 o 
 -11   9   7      543.36      713.88    236.51 o 
 -10   9   7      329.57      615.96    232.43 o 
  -9   9   7      779.86      961.91    271.61 o 
  -8   9   7      478.20      698.47    240.18 o 
  -7   9   7      257.01      391.83    248.41 o 
  -6   9   7      327.37      370.48    208.49 o 
  -5   9   7      113.06      177.43    137.51 o 
  -4   9   7     2114.88     2403.68    256.38 o 
  -3   9   7      797.64      758.77    181.48 o 
  -2   9   7       95.15      112.14    163.75 o 
  -1   9   7      478.03      327.98    161.88 o 
   0   9   7      422.14      277.88    165.86 o 
   1   9   7     1132.38     1413.60    219.11 o 
   2   9   7      648.16      724.82    187.24 o 
   3   9   7       10.55       30.82    128.17 o 
   4   9   7      309.67      195.00    158.85 o 
   5   9   7      223.40      232.87    160.53 o 
   6   9   7      306.03      368.39    179.35 o 
   7   9   7     1358.44     1704.39    313.56 o 
   8   9   7      487.80      427.98    415.05 o 
   9   9   7        9.57       84.23    187.73 o 
  10   9   7      113.52      217.36    274.90 o 
  11   9   7      167.04      -19.18    377.18 o 
 -14  10   7       37.71       18.80    211.75 o 
 -13  10   7       60.17      165.56    266.25 o 
 -12  10   7       67.27        6.23    214.05 o 
 -11  10   7       38.42       22.37    207.39 o 
 -10  10   7        9.11      157.04    219.89 o 
  -9  10   7       17.72      -62.79    207.52 o 
  -8  10   7      140.27      214.26    223.85 o 
  -7  10   7        3.63      125.53    207.41 o 
  -6  10   7      405.71      485.83    273.67 o 
  -5  10   7      177.55      330.80    253.28 o 
  -4  10   7        2.37      -77.87    156.12 o 
  -3  10   7      183.55      334.92    173.71 o 
  -2  10   7       22.36      -75.21    141.50 o 
  -1  10   7        9.13      -72.77    159.84 o 
   0  10   7       49.82       94.73    163.25 o 
   1  10   7       27.13      -17.24    140.17 o 
   2  10   7        0.82      -77.47    150.42 o 
   3  10   7       25.58        6.05    161.13 o 
   4  10   7      427.47      567.93    182.89 o 
   5  10   7       83.54      132.73    171.76 o 
   6  10   7       23.10       31.89    175.08 o 
   7  10   7        3.70      -14.99    227.72 o 
   8  10   7      215.26      -15.24    346.20 o 
  -7  11   7      142.21      465.11    285.25 o 
  -6  11   7        1.09       69.34    266.04 o 
  -5  11   7      300.70      277.93    267.62 o 
  -4  11   7       13.74      -63.98    208.58 o 
  -3  11   7      311.87      369.49    242.98 o 
  -2  11   7       65.76      159.49    190.99 o 
  -1  11   7        1.23      -39.53    161.35 o 
   0  11   7       31.07       99.34    156.52 o 
   1  11   7      356.05      386.03    203.68 o 
 -28   0   8      230.64      422.10    250.49 o 
 -27   0   8      530.33      555.72    225.09 o 
 -26   0   8      499.05      322.81    235.12 o 
 -25   0   8      585.78      601.92    243.87 o 
 -24   0   8      501.70      424.40    211.18 o 
 -23   0   8     1005.66     1257.80    221.77 o 
 -22   0   8     2623.75     3089.75    309.12 o 
 -21   0   8     4081.81     4340.73    367.49 o 
 -20   0   8      152.52      154.95    156.51 o 
 -19   0   8     6087.22     6127.68    392.72 o 
 -18   0   8     1581.88     1199.99    211.61 o 
 -17   0   8     5097.08     5199.62    349.29 o 
 -16   0   8    15444.88    15567.88    552.71 o 
 -15   0   8     2091.31     1566.03    192.88 o 
 -14   0   8      107.51       71.06     76.70 o 
 -13   0   8     1454.09     1511.97    123.16 o 
 -12   0   8     7434.55     7790.49    341.71 o 
 -11   0   8     4264.45     3772.03    176.32 o 
 -10   0   8    83664.28    87290.62    910.13 o 
  -9   0   8     2843.23     2896.45    159.50 o 
  -8   0   8       22.57      -71.62     55.22 o 
  -7   0   8       65.51      111.58     76.31 o 
  -6   0   8       84.26      131.66     68.59 o 
  -5   0   8      102.44      151.03     86.80 o 
  -4   0   8    28973.42    25652.67    450.90 o 
  -3   0   8       22.54      -10.25     94.91 o 
  -2   0   8     2393.90     2398.08    154.52 o 
  -1   0   8       90.68       50.41     59.46 o 
   0   0   8     4626.23     4947.14    299.98 o 
   1   0   8     4732.50     4961.40    310.79 o 
   2   0   8    17714.44    16423.43    589.13 o 
   3   0   8       83.35      -20.65    116.55 o 
   4   0   8     1545.64     1331.20    202.61 o 
   5   0   8      244.87       40.32    153.43 o 
   6   0   8     1190.57     1183.67    221.29 o 
   7   0   8    23648.95    25939.54    934.84 o 
   8   0   8    23159.23    21597.27    874.36 o 
   9   0   8     1487.40     1483.16    276.86 o 
  10   0   8      994.11      648.64    219.82 o 
  11   0   8       17.72     -110.65    152.45 o 
  12   0   8      548.33      470.62    220.80 o 
  13   0   8     2813.48     3002.71    442.10 o 
  14   0   8     1020.32      866.49    268.50 o 
  15   0   8      290.53      285.71    210.47 o 
  16   0   8       22.61     -181.46    243.91 o 
  17   0   8      571.22      571.43    264.57 o 
  18   0   8      230.35      194.25    295.55 o 
  19   0   8       88.61      101.30    227.19 o 
  20   0   8        2.37     -119.01    294.07 o 
  21   0   8      209.99      254.73    263.59 o 
 -28   1   8        8.87      -51.45    144.50 o 
 -27   1   8      270.76      238.03    147.70 o 
 -26   1   8       16.28      -25.85    122.89 o 
 -25   1   8      185.98      185.67    141.17 o 
 -24   1   8      173.18      291.26    121.75 o 
 -23   1   8       59.17       17.16    109.52 o 
 -22   1   8     1052.62      846.14    145.26 o 
 -21   1   8      619.28      686.80    143.48 o 
 -20   1   8     1468.81     1214.28    149.28 o 
 -19   1   8     1730.08     1571.53    172.35 o 
 -18   1   8     1961.69     1753.31    161.33 o 
 -17   1   8     1269.95     1246.05    136.20 o 
 -16   1   8      220.92      142.12     76.87 o 
 -15   1   8     3726.27     3404.03    155.22 o 
 -14   1   8        9.19       -3.47     62.35 o 
 -13   1   8      602.02      508.11     58.57 o 
 -12   1   8     7333.31     7472.59    164.94 o 
 -11   1   8     3479.06     3310.29    113.10 o 
 -10   1   8      210.29      181.76     49.98 o 
  -9   1   8     6537.02     6635.48    148.94 o 
  -8   1   8     8445.10     8408.17    160.78 o 
  -7   1   8      806.89      661.87     59.39 o 
  -6   1   8     4303.66     4127.86    174.33 o 
  -5   1   8     8659.67     8446.93    167.61 o 
  -4   1   8      271.34      205.12     53.15 o 
  -3   1   8        5.77        4.63     43.83 o 
  -2   1   8     8096.81     8194.09    202.70 o 
  -1   1   8     1304.64     1520.16    101.85 o 
   0   1   8       34.07      -27.26     54.55 o 
   1   1   8      228.78      146.41     64.87 o 
   2   1   8      629.34      564.62     85.40 o 
   3   1   8       59.41       55.84     62.88 o 
   4   1   8     4433.05     4621.09    212.95 o 
   5   1   8     2332.55     2294.73    165.33 o 
   6   1   8     1282.95     1251.75    142.01 o 
   7   1   8     1167.60     1068.26    143.97 o 
   8   1   8     4919.98     4711.47    252.02 o 
   9   1   8      502.35      355.56    160.38 o 
  10   1   8      159.25      207.79    125.28 o 
  11   1   8     1062.65     1125.34    202.68 o 
  12   1   8       31.98       -7.66    131.39 o 
  13   1   8       34.72       59.46    140.87 o 
  14   1   8      724.40     1076.94    231.27 o 
  15   1   8      105.39      128.63    119.28 o 
  16   1   8        0.41        3.13    114.42 o 
  17   1   8        6.35       16.33    111.93 o 
  18   1   8       37.98      106.70    141.13 o 
  19   1   8       58.76       25.54    160.06 o 
  20   1   8      125.46      198.52    181.99 o 
  21   1   8      243.57      114.47    186.61 o 
 -28   2   8      167.46       39.29    144.38 o 
 -27   2   8        4.05       -2.96    150.31 o 
 -26   2   8     3429.15     4351.47    294.39 o 
 -25   2   8       36.16        7.10    121.68 o 
 -24   2   8       29.10        6.33    126.17 o 
 -23   2   8       11.33      -34.82    101.83 o 
 -22   2   8      914.43      589.20    145.94 o 
 -21   2   8      703.04      613.00    123.09 o 
 -20   2   8     4567.25     4490.52    254.68 o 
 -19   2   8     4370.85     4318.62    260.91 o 
 -18   2   8      433.51      314.65    105.82 o 
 -17   2   8      720.30      680.79    105.80 o 
 -16   2   8     2485.73     2491.68    148.23 o 
 -15   2   8     7074.08     7050.14    226.43 o 
 -14   2   8     7250.21     7172.07    222.62 o 
 -13   2   8      712.04      630.06     82.57 o 
 -12   2   8       94.45       41.99     60.82 o 
 -11   2   8      265.60      169.22     55.71 o 
 -10   2   8     8809.38     8813.52    168.98 o 
  -9   2   8     7615.26     7356.40    152.34 o 
  -8   2   8    13222.69    13034.73    276.47 o 
  -7   2   8    19178.39    19191.03    453.78 o 
  -6   2   8     4116.53     3656.50    182.47 o 
  -5   2   8     2814.68     2651.53    200.39 o 
  -4   2   8     8474.72     8534.07    336.18 o 
  -3   2   8       19.92       79.43    107.27 o 
  -2   2   8     9174.96     9701.05    287.33 o 
  -1   2   8       60.15       16.68     57.44 o 
   0   2   8      274.59      457.78     78.01 o 
   1   2   8        3.31      124.79     78.94 o 
   2   2   8    22999.35    22859.60    427.32 o 
   3   2   8       20.33        4.25     73.38 o 
   4   2   8      415.77      410.10    101.57 o 
   5   2   8     8076.86     7885.62    290.30 o 
   6   2   8    14152.05    13935.95    388.15 o 
   7   2   8       63.65       47.70     76.42 o 
   8   2   8    12051.51    11953.83    387.34 o 
   9   2   8      906.03      954.78    149.15 o 
  10   2   8     1393.76     1441.30    162.76 o 
  11   2   8      373.23      156.84    130.45 o 
  12   2   8     3067.98     3219.01    246.73 o 
  13   2   8      137.38      210.17    138.45 o 
  14   2   8     1401.59     1596.97    197.61 o 
  15   2   8        2.94       39.58    114.30 o 
  16   2   8      180.88      126.83    124.52 o 
  17   2   8        0.11       17.21    121.00 o 
  18   2   8     4400.48     4714.68    338.12 o 
  19   2   8      145.55      -23.95    223.07 o 
  20   2   8      578.87      795.68    278.22 o 
 -27   3   8       35.23      145.08    178.75 o 
 -26   3   8       27.69       87.60    160.13 o 
 -25   3   8       61.64       44.67    140.58 o 
 -24   3   8       45.59      -91.39    116.81 o 
 -23   3   8      125.97       33.36    120.41 o 
 -22   3   8       29.45      -53.05    102.29 o 
 -21   3   8       52.05     -148.29     98.86 o 
 -20   3   8       16.91      -17.99    104.90 o 
 -19   3   8     2609.98     2437.71    169.91 o 
 -18   3   8       10.29       30.97     82.25 o 
 -17   3   8      481.40      375.47     92.49 o 
 -16   3   8      149.65       70.92     85.17 o 
 -15   3   8        0.33      -32.58     75.61 o 
 -14   3   8     1188.40     1175.61    112.46 o 
 -13   3   8      150.89      168.42     74.74 o 
 -12   3   8      605.54      558.13     83.34 o 
 -11   3   8       58.57       16.70     52.48 o 
 -10   3   8      460.86      346.03     67.19 o 
  -9   3   8       14.57       65.70     52.96 o 
  -8   3   8      330.50      253.85     54.31 o 
  -7   3   8      551.44      675.57    103.12 o 
  -6   3   8      472.27      393.65     99.05 o 
  -5   3   8      545.95      480.11     94.01 o 
  -4   3   8     1896.50     1937.97    194.88 o 
  -3   3   8      112.92       78.39     87.40 o 
  -2   3   8     4307.51     4229.22    143.42 o 
  -1   3   8      645.03      834.49    101.43 o 
   0   3   8      191.89      227.25     78.05 o 
   1   3   8      101.46       78.74     82.73 o 
   2   3   8      204.63      125.41     85.77 o 
   3   3   8      985.62     1024.75    117.36 o 
   4   3   8      118.67      121.84     85.73 o 
   5   3   8     1445.98     1334.41    141.62 o 
   6   3   8       83.67      160.12    108.11 o 
   7   3   8     1080.65      796.92    144.30 o 
   8   3   8       13.94      -50.47    108.19 o 
   9   3   8        0.05      -30.96     92.94 o 
  10   3   8      440.90      378.90    121.41 o 
  11   3   8       17.91       40.36     94.48 o 
  12   3   8       19.51       62.99    128.58 o 
  13   3   8      546.88      458.56    167.55 o 
  14   3   8      664.99      538.16    155.13 o 
  15   3   8       31.07      -79.91    124.49 o 
  16   3   8       66.09      120.20    132.23 o 
  17   3   8       15.63      -45.49    136.11 o 
  18   3   8      168.52      182.20    233.22 o 
  19   3   8      137.83      180.00    216.57 o 
  20   3   8        0.31        8.17    247.21 o 
 -26   4   8     2110.13     2227.19    278.88 o 
 -25   4   8        0.08      -79.44    139.93 o 
 -24   4   8      304.15      110.57    163.57 o 
 -23   4   8      546.15      669.46    196.56 o 
 -22   4   8      795.07      778.14    175.54 o 
 -21   4   8      169.87      241.82    132.71 o 
 -20   4   8     2249.96     2344.29    205.87 o 
 -19   4   8     2781.55     2860.05    213.19 o 
 -18   4   8       33.22       37.51     92.52 o 
 -17   4   8     1011.14      970.14    122.24 o 
 -16   4   8     5949.21     5905.48    229.45 o 
 -15   4   8     3108.52     3019.72    164.11 o 
 -14   4   8     4362.50     4323.97    191.66 o 
 -13   4   8     3979.01     4158.14    181.19 o 
 -12   4   8     1809.30     1829.50    125.63 o 
 -11   4   8       19.72       -2.41     62.63 o 
 -10   4   8     7665.12     7704.38    212.05 o 
  -9   4   8     2304.58     2113.45    116.43 o 
  -8   4   8     3712.28     3693.15    148.78 o 
  -7   4   8      870.88      604.53     72.47 o 
  -6   4   8       38.07      -14.14     49.43 o 
  -5   4   8       35.01       18.32     46.86 o 
  -4   4   8     6926.12     6636.74    166.15 o 
  -3   4   8      166.68      120.92     60.34 o 
  -2   4   8     5362.29     5008.62    300.44 o 
  -1   4   8    20641.71    20398.43    513.38 o 
   0   4   8       28.69       18.18     78.67 o 
   1   4   8    11963.95    11646.63    483.85 o 
   2   4   8    24064.19    24640.51    872.88 o 
   3   4   8      796.20      828.72    122.61 o 
   4   4   8      675.97      520.25    113.38 o 
   5   4   8     1376.62     1307.29    185.73 o 
   6   4   8     2301.04     2384.62    194.61 o 
   7   4   8      140.18       80.88    107.60 o 
   8   4   8     3622.18     3750.19    340.08 o 
   9   4   8      160.42       59.77    102.95 o 
  10   4   8        5.41      -63.23     85.55 o 
  11   4   8      989.55     1156.39    173.78 o 
  12   4   8     2781.42     3367.53    285.82 o 
  13   4   8       35.73        7.15    123.49 o 
  14   4   8     1232.56     1357.51    184.59 o 
  15   4   8      392.70      401.63    168.13 o 
  16   4   8       41.13      -80.48    131.61 o 
  17   4   8        7.69      221.89    207.55 o 
  18   4   8     1287.43     1424.15    292.90 o 
  19   4   8      228.83       67.67    243.66 o 
 -25   5   8       78.90      -28.34    170.26 o 
 -24   5   8      543.30      351.76    193.53 o 
 -23   5   8       76.20      -81.00    166.64 o 
 -22   5   8      279.07      223.06    159.56 o 
 -21   5   8       81.96      -20.18    102.96 o 
 -20   5   8       27.63     -100.87    110.70 o 
 -19   5   8     1034.13     1144.64    162.62 o 
 -18   5   8       29.85      -86.35     79.79 o 
 -17   5   8     1183.02     1091.26    151.51 o 
 -16   5   8       33.39       62.06    103.53 o 
 -15   5   8     4663.44     4542.04    240.67 o 
 -14   5   8       63.29       74.08    106.09 o 
 -13   5   8       11.64       68.53     95.33 o 
 -12   5   8     1640.74     1428.18    146.89 o 
 -11   5   8      866.93      686.14    124.52 o 
 -10   5   8      188.00      254.24    121.87 o 
  -9   5   8       24.95       90.38     78.27 o 
  -8   5   8      112.89      126.04     92.07 o 
  -7   5   8      998.08     1005.46    133.35 o 
  -6   5   8       52.18      -19.84     93.81 o 
  -5   5   8     3217.17     3207.78    203.07 o 
  -4   5   8       53.01      -39.14     83.08 o 
  -3   5   8      143.05       53.28     92.13 o 
  -2   5   8     5202.32     4629.78    221.43 o 
  -1   5   8     2103.15     1974.48    158.54 o 
   0   5   8      503.41      416.90    108.00 o 
   1   5   8     2743.04     2648.60    183.05 o 
   2   5   8     1314.02     1333.09    145.86 o 
   3   5   8       56.03       -2.91     85.92 o 
   4   5   8       62.15       49.95    121.99 o 
   5   5   8     1140.60     1266.28    156.40 o 
   6   5   8       28.55      -37.14     97.95 o 
   7   5   8      376.62      510.67    133.50 o 
   8   5   8     1164.53      898.40    148.65 o 
   9   5   8      157.10      140.87    103.43 o 
  10   5   8        7.26      -83.76    101.07 o 
  11   5   8       56.24      120.27    123.23 o 
  12   5   8      152.05      157.10    124.06 o 
  13   5   8       29.62      220.86    130.24 o 
  14   5   8       90.25      186.13    156.93 o 
  15   5   8      198.69      258.44    172.43 o 
  16   5   8        5.29       95.76    226.54 o 
  17   5   8        3.00      105.64    227.25 o 
  18   5   8       46.25      237.70    191.41 o 
 -24   6   8       28.35        7.38    314.73 o 
 -23   6   8      721.54      379.64    278.83 o 
 -22   6   8      713.25     1008.14    196.40 o 
 -21   6   8      285.40      355.25    184.11 o 
 -20   6   8      698.78      783.60    168.78 o 
 -19   6   8      667.94      632.77    176.65 o 
 -18   6   8       23.73      -88.61    106.82 o 
 -17   6   8      428.26      403.04    163.06 o 
 -16   6   8     1621.33     1894.15    183.43 o 
 -15   6   8      719.10      730.62    135.41 o 
 -14   6   8       72.38       57.45    102.60 o 
 -13   6   8      676.23      655.95    129.74 o 
 -12   6   8      811.72      719.37    131.12 o 
 -11   6   8     1565.28     1600.01    165.23 o 
 -10   6   8     9379.57    10294.99    326.66 o 
  -9   6   8     1620.11     1330.65    174.28 o 
  -8   6   8      998.49      809.25    177.44 o 
  -7   6   8        6.98      -29.32    130.43 o 
  -6   6   8      138.81      180.23    152.46 o 
  -5   6   8      387.89      362.58    177.33 o 
  -4   6   8    14043.78    15570.62    638.90 o 
  -3   6   8     1173.23     1003.60    200.18 o 
  -2   6   8      575.52      607.84    186.00 o 
  -1   6   8      540.44      329.13    166.03 o 
   0   6   8      429.44      429.54    158.78 o 
   1   6   8     4005.62     3792.47    326.47 o 
   2   6   8     7273.67     8417.82    803.05 o 
   3   6   8     2260.84     2620.75    292.94 o 
   4   6   8      191.38       55.31    148.15 o 
   5   6   8       20.12       75.63    102.90 o 
   6   6   8       91.92       58.71    128.02 o 
   7   6   8      989.74      967.09    164.57 o 
   8   6   8     1213.70     1175.57    181.68 o 
   9   6   8       89.62      169.76    139.66 o 
  10   6   8       29.72       -1.39    127.38 o 
  11   6   8        1.77       47.01    134.31 o 
  12   6   8      353.19      182.82    129.18 o 
  13   6   8     2380.17     2135.71    243.18 o 
  14   6   8      433.50      301.92    193.96 o 
  15   6   8      651.33      558.17    276.62 o 
  16   6   8      390.93      494.10    251.85 o 
  17   6   8       33.52     -196.55    249.32 o 
 -22   7   8       23.39      226.42    236.87 o 
 -21   7   8      635.32      810.78    226.99 o 
 -20   7   8        4.13       58.11    185.74 o 
 -19   7   8        4.12       93.64    180.54 o 
 -18   7   8       85.23        0.86    176.67 o 
 -17   7   8       74.01      -63.92    164.91 o 
 -16   7   8      101.15        3.58    167.06 o 
 -15   7   8       45.36       47.30    374.23 o 
 -14   7   8     1164.60     1585.39    333.17 o 
 -13   7   8      292.18      311.62    172.12 o 
 -12   7   8     1464.66     1267.34    233.02 o 
 -11   7   8     1361.46     1452.85    380.87 o 
 -10   7   8       57.27       89.61    144.39 o 
  -9   7   8      990.41      831.47    215.75 o 
  -8   7   8      150.42       -6.98    163.27 o 
  -7   7   8      125.26       91.02    114.28 o 
  -6   7   8       24.06      -68.06    106.27 o 
  -5   7   8      380.68      463.30    142.78 o 
  -4   7   8     1641.60     1528.08    190.32 o 
  -3   7   8      298.76      125.02    127.18 o 
  -2   7   8     1755.51     1825.23    278.38 o 
  -1   7   8      720.71      744.91    238.76 o 
   0   7   8      269.72      366.95    192.95 o 
   1   7   8      269.79      308.83    178.76 o 
   2   7   8      206.34      131.55    150.75 o 
   3   7   8       14.53      -84.89    176.09 o 
   4   7   8      327.66      611.14    198.56 o 
   5   7   8     1392.87     1477.46    257.83 o 
   6   7   8       22.54       -1.46    134.62 o 
   7   7   8       10.75       49.96    139.65 o 
   8   7   8     1085.99     1069.59    237.50 o 
   9   7   8       23.36      107.96    162.68 o 
  10   7   8      182.43       93.68    157.79 o 
  11   7   8      250.66       59.95    172.92 o 
  12   7   8        2.24       69.98    185.64 o 
  13   7   8      448.33      488.81    399.80 o 
  14   7   8      344.16      291.12    311.78 o 
  15   7   8      481.48      656.50    442.59 o 
 -20   8   8     1210.77     1829.42    323.61 o 
 -19   8   8       71.25       30.71    352.59 o 
 -18   8   8        4.61       11.20    162.48 o 
 -17   8   8      111.85       67.42    219.83 o 
 -16   8   8      467.49      227.48    206.43 o 
 -15   8   8      115.91      115.04    173.25 o 
 -14   8   8     1542.89     1683.12    504.30 o 
 -13   8   8      919.45     1461.79    264.19 o 
 -12   8   8      541.50      603.30    201.05 o 
 -11   8   8      620.37      362.26    232.06 o 
 -10   8   8     1046.50      643.52    220.31 o 
  -9   8   8     1743.83     1931.85    291.10 o 
  -8   8   8      106.94      276.94    173.88 o 
  -7   8   8     2504.64     2774.97    328.89 o 
  -6   8   8        3.16      -63.48    123.76 o 
  -5   8   8      159.54      170.87    151.36 o 
  -4   8   8     1647.10     1304.59    200.04 o 
  -3   8   8     2084.12     1959.53    251.84 o 
  -2   8   8      384.19      378.28    141.92 o 
  -1   8   8     1279.46     1511.67    197.65 o 
   0   8   8     1122.13     1225.80    215.99 o 
   1   8   8        2.63      124.11    174.35 o 
   2   8   8      396.81      498.59    214.68 o 
   3   8   8       80.14      367.88    246.87 o 
   4   8   8       98.20       46.52    168.02 o 
   5   8   8      158.84      193.25    153.75 o 
   6   8   8     1691.87     2000.62    284.76 o 
   7   8   8       52.21      -41.13    143.60 o 
   8   8   8     1519.38     1612.79    272.24 o 
   9   8   8      166.60       44.34    158.40 o 
  10   8   8       21.86      110.05    195.15 o 
  11   8   8      216.71      231.81    219.24 o 
  12   8   8      991.39     1615.93    498.16 o 
  13   8   8        6.79      -78.68    261.62 o 
 -18   9   8      113.57      160.32    260.01 o 
 -17   9   8        0.72      138.28    194.36 o 
 -16   9   8       46.01       77.44    201.99 o 
 -15   9   8        0.42       22.89    183.70 o 
 -14   9   8       39.08      -50.40    192.24 o 
 -13   9   8        6.33     -225.54    165.50 o 
 -12   9   8      225.56      256.57    208.72 o 
 -11   9   8     1150.08     1370.64    287.88 o 
 -10   9   8       66.30      -58.92    179.73 o 
  -9   9   8       25.54       94.87    223.96 o 
  -8   9   8       79.48     -228.83    170.78 o 
  -7   9   8        1.20      107.10    227.37 o 
  -6   9   8        1.22     -124.14    170.58 o 
  -5   9   8       84.09       97.76    170.03 o 
  -4   9   8       34.67       63.80    136.90 o 
  -3   9   8      314.04      183.81    168.71 o 
  -2   9   8       64.67      -19.27    140.12 o 
  -1   9   8       26.47        1.28    144.07 o 
   0   9   8       15.49      -62.24    155.25 o 
   1   9   8       57.13      -27.02    163.96 o 
   2   9   8       31.77       80.66    190.05 o 
   3   9   8        4.28      -71.10    218.24 o 
   4   9   8       40.37       87.65    176.70 o 
   5   9   8      165.85      259.69    201.15 o 
   6   9   8      192.62       88.53    189.54 o 
   7   9   8      169.51       74.54    235.75 o 
   8   9   8       32.57       39.06    226.02 o 
   9   9   8       68.31     -237.91    210.15 o 
  10   9   8       23.11      227.69    301.94 o 
 -14  10   8       69.93      103.15    197.65 o 
 -13  10   8       23.33       44.76    213.41 o 
 -12  10   8      118.96       -7.70    240.39 o 
 -11  10   8       70.57      125.53    251.15 o 
 -10  10   8      640.30      995.23    309.88 o 
  -9  10   8        2.00      -39.49    207.48 o 
  -8  10   8       58.52      -28.41    175.27 o 
  -7  10   8       39.80      120.54    246.15 o 
  -6  10   8       79.36      100.46    210.76 o 
  -5  10   8       43.39      -72.18    201.67 o 
  -4  10   8      659.35      964.01    270.93 o 
  -3  10   8      194.63       74.65    140.25 o 
  -2  10   8       96.61       74.92    176.32 o 
  -1  10   8      417.86      305.80    156.15 o 
   0  10   8      236.98      281.03    189.13 o 
   1  10   8       55.32      166.62    162.01 o 
   2  10   8      487.46      644.54    209.63 o 
   3  10   8       10.28      112.94    188.30 o 
   4  10   8       90.72       -1.06    187.57 o 
   5  10   8      282.91       96.73    207.74 o 
   6  10   8       83.19      221.35    184.13 o 
  -4  11   8       20.05      220.56    275.81 o 
 -28   1   9      526.01      511.15    175.88 o 
 -27   1   9     1437.51     1385.15    211.88 o 
 -26   1   9     1089.36     1147.95    191.00 o 
 -25   1   9      588.19      605.02    152.38 o 
 -24   1   9      154.52       -9.13    118.91 o 
 -23   1   9      208.66       52.11    111.92 o 
 -22   1   9       10.41      -47.64     94.16 o 
 -21   1   9     2227.13     2601.20    206.52 o 
 -20   1   9      344.10      280.38    123.10 o 
 -19   1   9     1246.01     1187.41    146.90 o 
 -18   1   9     1302.46     1131.78    137.27 o 
 -17   1   9      475.59      451.36    109.62 o 
 -16   1   9       79.45      106.57     71.79 o 
 -15   1   9    14630.73    15211.90    318.72 o 
 -14   1   9      486.29      322.89     75.72 o 
 -13   1   9      337.92      420.13     62.83 o 
 -12   1   9     1055.67      914.27     77.02 o 
 -11   1   9     1038.78      947.66     87.31 o 
 -10   1   9      142.53      124.66     53.53 o 
  -9   1   9    51325.43    50423.69    532.14 o 
  -8   1   9      323.35      307.52     61.72 o 
  -7   1   9        7.21      -60.79     45.94 o 
  -6   1   9      400.41      308.82     57.72 o 
  -5   1   9     6463.97     6274.65    215.91 o 
  -4   1   9     1142.20      983.49     83.66 o 
  -3   1   9     8219.23     7481.95    199.43 o 
  -2   1   9     1643.44     1521.13    105.83 o 
  -1   1   9      535.03      618.52     82.54 o 
   0   1   9      336.08      414.43     83.52 o 
   1   1   9     2650.15     2477.04    149.30 o 
   2   1   9     3758.34     3598.43    182.07 o 
   3   1   9    11100.93    11009.65    321.21 o 
   4   1   9     7918.61     7612.25    280.61 o 
   5   1   9     1071.65      891.43    125.08 o 
   6   1   9      194.05      253.71    111.39 o 
   7   1   9     7499.75     7051.40    301.20 o 
   8   1   9     5439.65     5185.69    267.73 o 
   9   1   9     5547.90     5102.92    279.39 o 
  10   1   9     2724.96     2745.18    223.80 o 
  11   1   9      190.23      291.02    127.17 o 
  12   1   9      107.49       10.15    129.39 o 
  13   1   9     1337.80     1258.15    171.82 o 
  14   1   9        7.98      132.26    104.51 o 
  15   1   9      127.57      112.72    139.37 o 
  16   1   9      421.70      432.70    149.38 o 
  17   1   9      137.54      159.98    143.95 o 
  18   1   9       20.63     -134.03    136.46 o 
  19   1   9      942.27      935.61    214.97 o 
  20   1   9      157.45        6.93    191.40 o 
 -28   2   9       93.25      161.13    157.33 o 
 -27   2   9      195.20      115.99    165.28 o 
 -26   2   9      117.09      182.51    160.71 o 
 -25   2   9       70.83       84.41    127.88 o 
 -24   2   9       93.92      169.26    122.32 o 
 -23   2   9      200.50      183.33    117.47 o 
 -22   2   9      157.43      230.86    125.34 o 
 -21   2   9     2039.78     2065.61    202.80 o 
 -20   2   9       27.79      -19.47    106.06 o 
 -19   2   9      426.91      223.12    121.31 o 
 -18   2   9     2649.54     2518.72    188.68 o 
 -17   2   9     1188.09     1115.58    119.38 o 
 -16   2   9        6.85       56.00     78.90 o 
 -15   2   9       83.04       12.45     68.65 o 
 -14   2   9     1067.26     1028.44    116.07 o 
 -13   2   9      276.78      363.76     78.12 o 
 -12   2   9       41.07      -29.83     57.73 o 
 -11   2   9     3068.36     3023.10    110.50 o 
 -10   2   9     3948.49     3674.20    177.84 o 
  -9   2   9       96.41       19.44     43.33 o 
  -8   2   9     6635.97     6040.73    168.41 o 
  -7   2   9     3638.49     3459.63    191.37 o 
  -6   2   9      644.33      512.22    113.84 o 
  -5   2   9     4114.18     4225.06    283.99 o 
  -4   2   9     7433.27     7726.26    335.51 o 
  -3   2   9     6061.00     6490.15    281.81 o 
  -2   2   9      327.31      273.78     65.45 o 
  -1   2   9     1761.39     1589.05    112.16 o 
   0   2   9       38.17      -16.25     59.15 o 
   1   2   9      688.71      526.96     89.92 o 
   2   2   9      646.16      519.37    100.29 o 
   3   2   9       10.70       65.87     83.51 o 
   4   2   9      794.77      527.04    101.09 o 
   5   2   9     1987.00     1786.66    160.86 o 
   6   2   9       79.60       28.85    101.42 o 
   7   2   9     2629.05     2486.40    196.66 o 
   8   2   9      703.67      648.47    136.20 o 
   9   2   9     1677.22     1818.68    188.16 o 
  10   2   9       51.27        2.93    119.93 o 
  11   2   9      289.24      307.27    122.09 o 
  12   2   9      481.19      528.67    138.10 o 
  13   2   9        0.74       48.44    119.62 o 
  14   2   9      313.54      457.84    179.54 o 
  15   2   9      710.64      651.31    162.25 o 
  16   2   9       67.88       42.03    137.45 o 
  17   2   9      471.13      583.70    163.65 o 
  18   2   9        4.63       97.25    158.62 o 
  19   2   9       59.27      -42.77    193.80 o 
  20   2   9      134.23      134.17    246.70 o 
 -27   3   9      838.98     1220.30    229.07 o 
 -26   3   9       79.59       35.88    144.65 o 
 -25   3   9     2375.45     2954.20    299.59 o 
 -24   3   9      903.19      831.48    200.04 o 
 -23   3   9      294.57      248.20    165.23 o 
 -22   3   9      554.01      735.72    178.14 o 
 -21   3   9     1146.87     1161.25    197.72 o 
 -20   3   9      657.84      545.05    146.41 o 
 -19   3   9     9887.26     9967.99    424.28 o 
 -18   3   9     1094.22     1307.81    134.01 o 
 -17   3   9      752.30      674.48    108.20 o 
 -16   3   9     1817.38     1778.76    139.70 o 
 -15   3   9     6731.83     6874.46    234.80 o 
 -14   3   9      230.51      226.53     80.79 o 
 -13   3   9     3277.83     3206.02    152.19 o 
 -12   3   9     3986.55     3931.17    162.11 o 
 -11   3   9       30.52      -35.18     52.29 o 
 -10   3   9     4181.96     4197.76    146.02 o 
  -9   3   9     7885.80     7728.62    198.89 o 
  -8   3   9     2817.67     2672.63    261.24 o 
  -7   3   9     6456.33     6927.23    273.83 o 
  -6   3   9     6714.38     6090.71    256.15 o 
  -5   3   9     3602.63     3182.24    243.70 o 
  -4   3   9     5912.13     5809.45    398.33 o 
  -3   3   9      964.87      980.77    158.71 o 
  -2   3   9      321.44      226.65     76.05 o 
  -1   3   9      518.53      388.06     79.50 o 
   0   3   9    11440.50    12321.57    312.04 o 
   1   3   9    15709.80    15143.25    362.97 o 
   2   3   9    11771.92    11239.89    327.56 o 
   3   3   9     1084.66      947.06    135.58 o 
   4   3   9      361.33      307.83    101.96 o 
   5   3   9      694.75      586.67    129.67 o 
   6   3   9     2535.50     2512.35    193.34 o 
   7   3   9    14511.88    15395.67    456.62 o 
   8   3   9       26.25      160.24    105.99 o 
   9   3   9      871.63      742.27    141.18 o 
  10   3   9       78.42      -50.51    100.02 o 
  11   3   9      214.99      306.32    131.12 o 
  12   3   9      135.04      110.46    127.96 o 
  13   3   9     5361.07     5878.40    410.47 o 
  14   3   9       29.68      132.49    137.82 o 
  15   3   9      133.47      -12.62    121.78 o 
  16   3   9       27.75     -170.38    147.73 o 
  17   3   9       58.59       63.85    165.75 o 
  18   3   9      440.56      361.68    217.73 o 
  19   3   9     3526.11     3873.61    450.86 o 
 -26   4   9       11.67      110.01    163.63 o 
 -25   4   9      302.83      290.63    157.34 o 
 -24   4   9      124.20      214.08    189.43 o 
 -23   4   9      908.18     1001.86    201.79 o 
 -22   4   9        2.58      -10.04    129.66 o 
 -21   4   9      500.58      481.07    156.44 o 
 -20   4   9       45.54      -35.03     98.13 o 
 -19   4   9      140.67       84.57    118.05 o 
 -18   4   9      649.26      580.20    117.43 o 
 -17   4   9      639.82      767.96    144.58 o 
 -16   4   9      375.11      141.18     97.62 o 
 -15   4   9      413.89      466.06    114.35 o 
 -14   4   9     3232.85     3447.48    210.34 o 
 -13   4   9      315.80      284.12     97.11 o 
 -12   4   9      526.40      576.97    111.76 o 
 -11   4   9     4946.88     5123.64    233.33 o 
 -10   4   9     2169.59     2140.01    155.15 o 
  -9   4   9      514.40      600.86    128.23 o 
  -8   4   9      843.44      648.93    118.44 o 
  -7   4   9      267.77      172.26     85.36 o 
  -6   4   9      192.53      236.97     99.38 o 
  -5   4   9      943.06      915.20    136.56 o 
  -4   4   9     4479.89     4520.73    229.92 o 
  -3   4   9       57.89      -52.49     95.56 o 
  -2   4   9     2322.53     2088.38    226.53 o 
  -1   4   9    12528.09    11908.14    477.80 o 
   0   4   9        4.62       34.06     76.87 o 
   1   4   9     7917.93     7813.43    304.10 o 
   2   4   9     2131.38     1966.81    160.07 o 
   3   4   9       11.47      -38.81     81.24 o 
   4   4   9      992.80      936.73    135.85 o 
   5   4   9      317.84       24.72    132.40 o 
   6   4   9      242.53      183.06    120.18 o 
   7   4   9      115.25      -14.93    103.58 o 
   8   4   9       82.90       66.74     99.69 o 
   9   4   9        4.59      -10.78    100.32 o 
  10   4   9      197.75       17.01    105.58 o 
  11   4   9      543.45      539.10    160.04 o 
  12   4   9       40.51       97.30    143.62 o 
  13   4   9      423.72      379.62    134.55 o 
  14   4   9      398.86      375.12    168.27 o 
  15   4   9      395.85      592.70    171.68 o 
  16   4   9      103.18      -19.99    145.77 o 
  17   4   9       57.04      280.23    244.44 o 
  18   4   9       28.79       39.37    231.13 o 
 -25   5   9      370.41      243.31    202.67 o 
 -24   5   9      214.25      362.96    165.29 o 
 -23   5   9       51.22      172.85    138.23 o 
 -22   5   9      247.16      291.43    159.61 o 
 -21   5   9     2598.66     2784.32    226.81 o 
 -20   5   9      546.95      679.08    135.13 o 
 -19   5   9       32.16     -112.34     96.77 o 
 -18   5   9      163.20      204.95    106.81 o 
 -17   5   9      179.96      131.13    120.56 o 
 -16   5   9        1.86      -56.70    108.56 o 
 -15   5   9     2165.66     2534.78    190.90 o 
 -14   5   9     1104.48     1200.18    147.87 o 
 -13   5   9       91.48      -20.73    102.03 o 
 -12   5   9       11.24      -21.14     75.29 o 
 -11   5   9     1073.25     1067.86    133.21 o 
 -10   5   9       15.76       23.10     91.47 o 
  -9   5   9     8960.95     9239.93    303.72 o 
  -8   5   9       96.41       50.66     88.28 o 
  -7   5   9      118.40      116.80     93.71 o 
  -6   5   9      153.11      118.25     88.30 o 
  -5   5   9     1941.31     1891.70    208.78 o 
  -4   5   9       87.08       58.21    101.70 o 
  -3   5   9    21181.41    21829.80    491.62 o 
  -2   5   9     3669.34     3385.42    292.78 o 
  -1   5   9      115.77      228.63    148.31 o 
   0   5   9       12.80      -21.69    130.21 o 
   1   5   9     2115.40     2179.69    484.63 o 
   2   5   9     1944.68     1758.37    238.21 o 
   3   5   9     6634.60     6773.05    418.82 o 
   4   5   9     2261.14     2396.85    195.14 o 
   5   5   9      275.58       56.34    103.82 o 
   6   5   9       62.14      -22.57     93.06 o 
   7   5   9     1320.48     1257.29    169.66 o 
   8   5   9     2723.63     2762.26    237.47 o 
   9   5   9      391.83      399.72    146.58 o 
  10   5   9      140.71      242.04    128.27 o 
  11   5   9        1.26       41.06    127.66 o 
  12   5   9       84.75       71.90    146.30 o 
  13   5   9      485.40      597.52    176.60 o 
  14   5   9      542.88      504.63    160.78 o 
  15   5   9      347.32      335.71    187.23 o 
  16   5   9      679.93     1260.66    284.01 o 
  17   5   9      419.94      575.78    264.32 o 
 -24   6   9      121.34      262.90    227.18 o 
 -23   6   9        8.35       57.21    166.07 o 
 -22   6   9      161.96       29.81    162.54 o 
 -21   6   9        4.80       -1.46    127.86 o 
 -20   6   9      169.73       13.66    169.67 o 
 -19   6   9      336.61      216.20    133.75 o 
 -18   6   9      334.41      116.66    154.94 o 
 -17   6   9        5.81      -52.67    117.06 o 
 -16   6   9      135.39       87.04    116.26 o 
 -15   6   9      934.12      801.44    142.34 o 
 -14   6   9      186.80       22.44    100.22 o 
 -13   6   9        0.52        0.41     96.24 o 
 -12   6   9      154.70       -0.95     95.62 o 
 -11   6   9      504.26      430.53    113.51 o 
 -10   6   9       76.67       25.29    107.42 o 
  -9   6   9      421.77      225.36    123.22 o 
  -8   6   9        2.68      -85.38    175.81 o 
  -7   6   9      681.20      538.48    184.98 o 
  -6   6   9      194.31      112.72    153.64 o 
  -5   6   9     1927.12     1745.97    256.61 o 
  -4   6   9       62.68       42.01    151.51 o 
  -3   6   9      336.32      260.43    231.37 o 
  -2   6   9      761.43      853.10    207.06 o 
  -1   6   9       10.57      -25.03    172.77 o 
   0   6   9      753.92      487.95    206.96 o 
   1   6   9      629.67      594.61    192.60 o 
   2   6   9     1244.82     1401.69    239.61 o 
   3   6   9     3683.30     3135.04    402.51 o 
   4   6   9       55.22       -7.38    175.28 o 
   5   6   9        0.97       -7.73    222.77 o 
   6   6   9      142.45      174.91    142.86 o 
   7   6   9      111.62       26.60    174.48 o 
   8   6   9        4.01      -81.95    165.86 o 
   9   6   9      148.08      121.49    185.56 o 
  10   6   9        8.93       60.16    142.66 o 
  11   6   9      234.25      176.25    203.22 o 
  12   6   9       76.54      113.07    185.51 o 
  13   6   9       13.52     -147.07    196.13 o 
  14   6   9       20.34      198.18    281.78 o 
  15   6   9       68.71        7.38    359.97 o 
  16   6   9       14.33      277.85    330.47 o 
 -22   7   9        6.84      142.10    196.01 o 
 -21   7   9     1390.19     1560.99    282.82 o 
 -20   7   9        5.51       14.56    216.33 o 
 -19   7   9      609.81      392.36    238.70 o 
 -18   7   9       12.12       97.90    232.60 o 
 -17   7   9       61.55       40.07    169.94 o 
 -16   7   9       23.35      181.90    211.58 o 
 -15   7   9     4541.27     5597.00    458.80 o 
 -14   7   9        1.43      209.48    234.57 o 
 -13   7   9      330.89      401.29    209.90 o 
 -12   7   9     1276.17     1671.82    388.49 o 
 -11   7   9     2221.49     2334.74    316.20 o 
 -10   7   9        1.35      167.95    153.34 o 
  -9   7   9     2304.60     2760.38    318.74 o 
  -8   7   9      238.65      168.74    150.68 o 
  -7   7   9      234.10       89.00    169.06 o 
  -6   7   9     1085.10     1109.85    223.89 o 
  -5   7   9      516.61      383.24    175.81 o 
  -4   7   9     1133.00     1220.80    336.61 o 
  -3   7   9     2106.19     2626.33    306.86 o 
  -2   7   9      152.19      244.82    178.70 o 
  -1   7   9     1087.46      713.70    214.53 o 
   0   7   9      275.42      206.54    158.74 o 
   1   7   9       21.07      111.52    185.30 o 
   2   7   9       50.41       33.52    163.54 o 
   3   7   9     1649.28     1848.84    263.38 o 
   4   7   9      136.20      344.16    204.53 o 
   5   7   9      106.56      -76.40    174.58 o 
   6   7   9       26.44       55.15    155.86 o 
   7   7   9      939.17     1077.13    241.02 o 
   8   7   9      554.21      507.27    199.98 o 
   9   7   9     1233.02     1209.16    479.72 o 
  10   7   9      938.65      827.71    254.43 o 
  11   7   9       34.85       75.27    179.94 o 
  12   7   9       12.60     -115.46    184.45 o 
  13   7   9     1200.03     1129.58    469.14 o 
  14   7   9        3.19      -51.14    273.91 o 
 -20   8   9      103.20      346.13    230.61 o 
 -19   8   9       26.66      -87.63    266.29 o 
 -18   8   9      141.92      322.69    220.56 o 
 -17   8   9       72.40      131.28    189.55 o 
 -16   8   9       73.93       23.51    224.05 o 
 -15   8   9        2.88      -59.23    174.82 o 
 -14   8   9       67.21       13.79    214.39 o 
 -13   8   9        2.48       95.87    182.92 o 
 -12   8   9       16.39       -3.98    183.98 o 
 -11   8   9      203.67      358.66    211.21 o 
 -10   8   9      131.49      115.27    207.59 o 
  -9   8   9        5.77       86.43    159.69 o 
  -8   8   9      550.86      705.38    232.37 o 
  -7   8   9        9.76       71.90    169.34 o 
  -6   8   9      305.66      246.12    175.89 o 
  -5   8   9      116.42      222.35    175.45 o 
  -4   8   9      115.41      100.03    157.85 o 
  -3   8   9        2.52      150.90    207.77 o 
  -2   8   9        9.04      160.60    165.32 o 
  -1   8   9      266.20      110.91    242.93 o 
   0   8   9        9.17     -153.94    153.61 o 
   1   8   9        1.49     -220.15    194.88 o 
   2   8   9        4.73        5.27    183.27 o 
   3   8   9       12.45      -15.74    256.70 o 
   4   8   9       90.48      130.46    163.89 o 
   5   8   9        3.63        0.10    159.23 o 
   6   8   9        5.61      159.76    175.84 o 
   7   8   9      182.83      214.54    322.84 o 
   8   8   9       22.02       26.39    171.05 o 
   9   8   9      181.65      123.96    193.92 o 
  10   8   9       19.71       21.23    205.20 o 
  11   8   9       60.66      167.60    258.67 o 
  12   8   9       66.83       40.82    268.50 o 
 -17   9   9       19.69       42.98    211.35 o 
 -16   9   9      432.07      487.82    280.69 o 
 -15   9   9      346.27      522.13    233.79 o 
 -14   9   9       59.16      169.91    185.87 o 
 -13   9   9      359.58      822.56    241.61 o 
 -12   9   9     1314.53     1628.99    292.61 o 
 -11   9   9      395.03      344.93    243.74 o 
 -10   9   9      295.56      412.41    252.91 o 
  -9   9   9        7.75      -14.03    188.58 o 
  -8   9   9        6.25      -60.31    183.09 o 
  -7   9   9      347.78      309.59    200.40 o 
  -6   9   9      976.05     1196.28    283.61 o 
  -5   9   9      350.89      407.85    221.53 o 
  -4   9   9      774.16      914.14    254.93 o 
  -3   9   9      602.81      511.86    224.35 o 
  -2   9   9       26.81      -40.25    298.01 o 
  -1   9   9      192.29      185.46    239.34 o 
   0   9   9      418.22      477.99    252.09 o 
   1   9   9      966.86     1091.44    246.71 o 
   2   9   9      253.20      368.28    239.49 o 
   3   9   9      180.15      192.78    191.48 o 
   4   9   9      114.34       10.03    215.58 o 
   5   9   9       53.85      263.53    238.11 o 
   6   9   9      241.42      204.63    207.32 o 
   7   9   9     1356.49     1536.36    308.29 o 
   8   9   9      111.91      263.18    254.85 o 
   9   9   9       27.50      135.45    238.38 o 
 -13  10   9       20.92       66.00    300.47 o 
 -12  10   9      195.84       63.50    249.53 o 
 -11  10   9      155.61      237.54    227.57 o 
 -10  10   9       19.67      -15.93    212.39 o 
  -9  10   9       59.39        6.66    181.97 o 
  -8  10   9       79.16      233.78    227.68 o 
  -7  10   9        4.69       25.19    198.87 o 
  -6  10   9       97.63      142.34    192.05 o 
  -5  10   9      186.29      306.74    261.20 o 
  -4  10   9       13.14       41.47    178.46 o 
  -3  10   9       11.48      -16.03    235.35 o 
  -2  10   9        0.92      138.04    187.63 o 
  -1  10   9        1.24        0.55    239.85 o 
   0  10   9        1.61       79.09    246.67 o 
   1  10   9       18.21      -60.59    186.45 o 
   2  10   9      273.50      590.36    231.68 o 
   3  10   9       35.63       -4.81    184.54 o 
   4  10   9       44.79      122.06    182.13 o 
   5  10   9      157.69       84.09    372.27 o 
 -28   0  10      186.05      524.01    263.71 o 
 -27   0  10        0.24     -137.33    207.69 o 
 -26   0  10     2689.49     2604.29    355.04 o 
 -25   0  10     2192.07     2754.19    333.47 o 
 -24   0  10      717.20      443.47    194.45 o 
 -23   0  10       12.98      172.53    219.33 o 
 -22   0  10     4811.55     5025.02    389.99 o 
 -21   0  10        4.68       87.97    132.80 o 
 -20   0  10     5034.21     5953.73    406.77 o 
 -19   0  10      143.95      156.70    135.78 o 
 -18   0  10     1193.35     1040.17    187.70 o 
 -17   0  10     2554.19     2211.86    250.72 o 
 -16   0  10     6713.75     7105.94    382.52 o 
 -15   0  10       10.58      -20.27    132.78 o 
 -14   0  10     5361.05     5039.11    225.46 o 
 -13   0  10     1525.19     1575.46    135.23 o 
 -12   0  10     6776.15     6797.11    245.34 o 
 -11   0  10     7095.46     6993.37    240.95 o 
 -10   0  10    30627.84    30819.61    493.64 o 
  -9   0  10       21.32       64.62     71.06 o 
  -8   0  10    28403.16    28221.62    518.88 o 
  -7   0  10      310.76      160.35     78.72 o 
  -6   0  10     6743.54     6795.95    260.59 o 
  -5   0  10      146.33       58.56     72.18 o 
  -4   0  10    13765.79    13565.89    365.82 o 
  -3   0  10      726.77      781.86    161.05 o 
  -2   0  10     4636.36     4358.24    226.73 o 
  -1   0  10       15.24      -86.60     64.26 o 
   0   0  10     1091.16     1105.21    132.89 o 
   1   0  10      301.42      283.75    137.69 o 
   2   0  10     6989.02     7150.73    433.74 o 
   3   0  10       32.07      -91.96    125.89 o 
   4   0  10     7918.23     8359.00    519.30 o 
   5   0  10     7285.52     6620.12    471.11 o 
   6   0  10      424.51      560.61    220.80 o 
   7   0  10    20009.10    19968.55    863.04 o 
   8   0  10     7748.24     7799.86    584.22 o 
   9   0  10      813.11      746.50    271.95 o 
  10   0  10      729.21      640.28    282.27 o 
  11   0  10     3563.60     3837.23    459.31 o 
  12   0  10      566.71      292.60    210.47 o 
  13   0  10      606.34      675.19    292.11 o 
  14   0  10      173.94      247.36    270.96 o 
  15   0  10      424.59      712.57    280.80 o 
  16   0  10       55.89      -68.36    275.88 o 
  17   0  10      482.87      303.91    258.67 o 
  18   0  10      571.88      621.10    360.95 o 
  19   0  10      333.54      302.93    276.86 o 
 -28   1  10       46.58      -94.43    171.10 o 
 -27   1  10        3.86      -89.38    161.76 o 
 -26   1  10      455.46      451.57    151.40 o 
 -25   1  10      329.90      243.30    135.47 o 
 -24   1  10      517.07      397.79    151.31 o 
 -23   1  10       38.40       38.44    115.74 o 
 -22   1  10      175.79       84.43    117.02 o 
 -21   1  10       40.44       11.17    104.68 o 
 -20   1  10       36.26      102.91    101.51 o 
 -19   1  10     1476.13     1066.99    135.14 o 
 -18   1  10      206.87       81.52     88.60 o 
 -17   1  10     3344.21     3294.54    199.31 o 
 -16   1  10     2872.90     2646.15    178.52 o 
 -15   1  10      470.69      349.71     82.16 o 
 -14   1  10       41.23       -8.46     58.40 o 
 -13   1  10      267.14      180.94     58.29 o 
 -12   1  10     2448.89     2422.72    110.18 o 
 -11   1  10     3128.43     3039.47    118.41 o 
 -10   1  10    13016.10    13492.74    229.06 o 
  -9   1  10      139.13      125.98     68.45 o 
  -8   1  10     4074.05     4081.06    132.75 o 
  -7   1  10     1363.59     1178.19     85.07 o 
  -6   1  10       46.61      -33.29     55.46 o 
  -5   1  10     8203.33     7945.37    184.54 o 
  -4   1  10     2230.72     2066.35    260.21 o 
  -3   1  10     5425.86     5384.11    184.38 o 
  -2   1  10      184.87      163.04     69.96 o 
  -1   1  10     1206.07     1289.27    110.74 o 
   0   1  10      562.09      433.73     85.73 o 
   1   1  10      198.56      118.55     75.40 o 
   2   1  10     7385.06     7427.63    266.03 o 
   3   1  10     1787.54     1775.88    145.60 o 
   4   1  10      345.48      369.94    107.49 o 
   5   1  10     4485.69     4037.29    228.44 o 
   6   1  10      541.75      400.03    125.10 o 
   7   1  10      556.01      583.29    123.34 o 
   8   1  10      792.38      853.35    160.04 o 
   9   1  10     1249.90     1193.96    175.29 o 
  10   1  10      539.84      367.97    131.55 o 
  11   1  10     1872.95     1936.20    196.65 o 
  12   1  10      340.35      506.32    135.28 o 
  13   1  10      145.77      133.59    112.41 o 
  14   1  10      284.06      234.45    125.53 o 
  15   1  10      453.21      570.13    153.84 o 
  16   1  10       34.27       15.36    136.79 o 
  17   1  10       94.41      104.54    127.07 o 
  18   1  10      102.21      108.26    167.70 o 
  19   1  10        9.27        3.46    154.87 o 
 -28   2  10        5.04       67.56    223.47 o 
 -27   2  10       24.61      -23.79    153.70 o 
 -26   2  10     2468.63     2892.33    296.97 o 
 -25   2  10       85.82       77.71    142.35 o 
 -24   2  10       17.44       59.22    147.30 o 
 -23   2  10      193.62      128.54    153.33 o 
 -22   2  10      254.16      166.81    144.71 o 
 -21   2  10      730.19      706.30    156.81 o 
 -20   2  10     4651.25     5102.42    269.31 o 
 -19   2  10      114.62       29.96     97.39 o 
 -18   2  10     1491.70     1493.41    149.47 o 
 -17   2  10     2831.81     2869.72    163.53 o 
 -16   2  10        3.32      -26.44     78.79 o 
 -15   2  10     5312.64     5279.94    200.32 o 
 -14   2  10    10004.33     9870.08    258.87 o 
 -13   2  10     2072.19     2107.50    140.92 o 
 -12   2  10       54.39       -9.32     58.16 o 
 -11   2  10      458.87      367.98     61.15 o 
 -10   2  10    10094.53     9754.91    184.97 o 
  -9   2  10    16990.35    16864.35    373.85 o 
  -8   2  10     9972.88     9415.97    250.16 o 
  -7   2  10     2367.66     2080.88    161.19 o 
  -6   2  10     7243.54     7514.00    342.23 o 
  -5   2  10     2025.08     1886.36    186.37 o 
  -4   2  10     6220.43     5777.83    303.22 o 
  -3   2  10     2648.14     2359.18    133.69 o 
  -2   2  10       92.57       57.46     56.58 o 
  -1   2  10     1744.41     1290.39    250.80 o 
   0   2  10      494.57      397.09     86.43 o 
   1   2  10      407.82      447.88     92.58 o 
   2   2  10    15242.92    15519.00    428.77 o 
   3   2  10     4622.92     4758.58    232.95 o 
   4   2  10       14.61      -85.51     89.96 o 
   5   2  10     3011.37     2581.12    226.99 o 
   6   2  10     2278.52     2165.17    186.30 o 
   7   2  10     1309.49     1214.54    160.17 o 
   8   2  10     7370.23     7925.38    348.45 o 
   9   2  10     1066.08      977.74    152.91 o 
  10   2  10        1.38      -39.87    111.82 o 
  11   2  10      393.12      332.14    133.47 o 
  12   2  10      485.41      612.03    147.37 o 
  13   2  10        8.22      -34.98    117.33 o 
  14   2  10     2437.97     2742.73    254.25 o 
  15   2  10      131.08       50.57    153.43 o 
  16   2  10       60.17      120.76    160.82 o 
  17   2  10      150.64       57.33    142.37 o 
  18   2  10      748.45      790.48    214.91 o 
  19   2  10       19.02     -119.88    231.43 o 
 -27   3  10      130.19       55.87    155.61 o 
 -26   3  10       25.30      116.45    169.39 o 
 -25   3  10       37.20       -6.83    145.21 o 
 -24   3  10       60.66       10.39    173.58 o 
 -23   3  10        6.61      -24.12    131.17 o 
 -22   3  10       70.81      -24.58    107.74 o 
 -21   3  10       58.24      -14.00    118.56 o 
 -20   3  10     1369.35     1282.23    206.35 o 
 -19   3  10     1480.79     1057.00    192.20 o 
 -18   3  10       18.82       50.99     97.18 o 
 -17   3  10      585.57      306.07    107.99 o 
 -16   3  10      121.36       69.66    101.33 o 
 -15   3  10        1.53       24.47     92.60 o 
 -14   3  10       36.24      -31.01     96.29 o 
 -13   3  10       44.71       -3.78     71.83 o 
 -12   3  10     2554.85     2346.28    170.54 o 
 -11   3  10     1182.00     1177.86    123.97 o 
 -10   3  10      245.03      191.03     88.40 o 
  -9   3  10       70.05      114.38    101.93 o 
  -8   3  10      757.57      701.26    124.07 o 
  -7   3  10     1206.13     1222.96    141.77 o 
  -6   3  10      200.71      248.43     94.98 o 
  -5   3  10     1274.67     1153.49    180.22 o 
  -4   3  10      128.74      100.64    110.29 o 
  -3   3  10     2785.77     3047.27    341.78 o 
  -2   3  10       32.07       25.34    127.37 o 
  -1   3  10      316.49      290.17     78.33 o 
   0   3  10      324.42      221.06    103.13 o 
   1   3  10      450.89      356.55     98.20 o 
   2   3  10       53.49       -0.67     92.94 o 
   3   3  10      180.69      205.32    100.87 o 
   4   3  10      759.00      708.87    136.78 o 
   5   3  10      795.30      722.02    132.80 o 
   6   3  10      717.94      704.21    137.82 o 
   7   3  10      460.59      410.38    119.68 o 
   8   3  10     2995.75     3040.43    230.35 o 
   9   3  10      150.48       36.65    117.32 o 
  10   3  10      164.35       93.78    131.99 o 
  11   3  10        0.04     -121.28    124.20 o 
  12   3  10      105.52       61.18    116.85 o 
  13   3  10       24.19       43.85    121.69 o 
  14   3  10      371.79      442.62    215.12 o 
  15   3  10      107.38        8.45    125.16 o 
  16   3  10      167.48      -59.15    147.91 o 
  17   3  10       30.20       39.56    158.10 o 
  18   3  10       25.46       18.04    173.25 o 
 -26   4  10      747.47      773.86    203.35 o 
 -25   4  10       38.74      -52.41    157.70 o 
 -24   4  10      425.68      158.83    173.44 o 
 -23   4  10     1367.56     1444.77    218.65 o 
 -22   4  10      229.54       81.88    144.73 o 
 -21   4  10      174.38      184.26    144.66 o 
 -20   4  10     6150.07     6814.26    379.53 o 
 -19   4  10      206.64      201.68    126.26 o 
 -18   4  10        2.63      113.81     99.44 o 
 -17   4  10        5.56      -17.27    111.74 o 
 -16   4  10     2679.61     2351.14    187.73 o 
 -15   4  10     1700.95     1808.53    171.44 o 
 -14   4  10     1282.28     1189.21    148.98 o 
 -13   4  10        3.19       53.42     85.55 o 
 -12   4  10      461.99      429.45    115.86 o 
 -11   4  10     3052.70     2912.52    188.94 o 
 -10   4  10     4650.56     4543.47    220.98 o 
  -9   4  10     4370.15     4335.12    243.68 o 
  -8   4  10     1128.00     1000.47    133.56 o 
  -7   4  10     1080.06      850.40    137.29 o 
  -6   4  10       61.81        9.63    113.29 o 
  -5   4  10     1222.49     1380.12    151.50 o 
  -4   4  10     8441.27     8104.40    556.18 o 
  -3   4  10     3388.15     3118.38    283.77 o 
  -2   4  10       13.37      -27.29    102.15 o 
  -1   4  10     3497.74     3286.21    292.93 o 
   0   4  10     2661.33     2475.65    330.96 o 
   1   4  10      349.35      294.28    133.35 o 
   2   4  10    12092.55    12235.01    532.26 o 
   3   4  10     2824.73     2828.87    203.84 o 
   4   4  10      118.50      125.35    101.87 o 
   5   4  10     1654.73     1603.00    248.59 o 
   6   4  10     2017.40     1968.83    194.28 o 
   7   4  10       60.66       20.33    112.04 o 
   8   4  10     1150.31     1378.79    180.91 o 
   9   4  10     1311.13     1242.57    176.85 o 
  10   4  10        0.41       37.74    105.95 o 
  11   4  10      108.88      158.08    121.19 o 
  12   4  10      619.50      590.70    172.08 o 
  13   4  10       50.29       62.09    111.49 o 
  14   4  10     1837.23     2114.70    244.61 o 
  15   4  10       54.89       42.06    157.22 o 
  16   4  10       27.29      -34.16    150.77 o 
  17   4  10       73.45      -24.96    195.16 o 
 -25   5  10       45.12      -25.70    161.14 o 
 -24   5  10      666.09      731.84    217.54 o 
 -23   5  10      281.54      213.59    167.69 o 
 -22   5  10      293.96      209.87    161.84 o 
 -21   5  10      537.37      356.97    212.01 o 
 -20   5  10       97.04      114.91    114.04 o 
 -19   5  10      100.96      146.42    114.73 o 
 -18   5  10       49.24       48.70    111.17 o 
 -17   5  10     2487.06     2422.66    202.24 o 
 -16   5  10      402.94      454.26    128.76 o 
 -15   5  10      354.11      324.72    114.05 o 
 -14   5  10       95.16       11.09    104.66 o 
 -13   5  10      922.36      798.76    132.24 o 
 -12   5  10       48.43      -34.63     81.92 o 
 -11   5  10      424.96      369.61    103.43 o 
 -10   5  10     1210.70     1049.35    128.97 o 
  -9   5  10      255.23       30.15    111.34 o 
  -8   5  10     1499.10     1474.76    171.02 o 
  -7   5  10     1512.80     1400.49    162.75 o 
  -6   5  10      208.68       80.06    102.74 o 
  -5   5  10      681.29      481.48    166.92 o 
  -4   5  10      158.52      185.84    114.98 o 
  -3   5  10      140.68      106.41     97.65 o 
  -2   5  10     1692.80     1422.31    303.66 o 
  -1   5  10      237.43      150.57    131.95 o 
   0   5  10        2.00      -97.18    112.53 o 
   1   5  10      192.85      264.34    157.55 o 
   2   5  10     4471.36     3851.05    337.14 o 
   3   5  10       34.38      111.86    134.92 o 
   4   5  10     1661.13     1243.56    238.90 o 
   5   5  10      274.23       95.95    139.84 o 
   6   5  10      198.86      100.51    175.81 o 
   7   5  10      556.33      414.75    202.43 o 
   8   5  10       98.12       -0.32    169.15 o 
   9   5  10     1696.38     1422.84    262.74 o 
  10   5  10      550.51      411.78    182.85 o 
  11   5  10       48.36       -7.34    176.12 o 
  12   5  10       31.42      -43.72    137.43 o 
  13   5  10      317.96      327.41    167.80 o 
  14   5  10      152.56      246.16    146.78 o 
  15   5  10      257.62      132.20    161.63 o 
  16   5  10       65.00       -8.32    210.72 o 
 -24   6  10        3.70      -11.67    192.29 o 
 -23   6  10      375.36      483.66    195.38 o 
 -22   6  10      580.42      956.17    253.12 o 
 -21   6  10       14.55      -88.10    126.02 o 
 -20   6  10     1096.61     1468.47    230.77 o 
 -19   6  10       67.89       16.05    121.77 o 
 -18   6  10      383.78      632.23    149.00 o 
 -17   6  10      794.43      748.99    144.29 o 
 -16   6  10     2869.58     3120.88    221.76 o 
 -15   6  10       40.96       81.86     94.33 o 
 -14   6  10     2426.47     2637.61    206.40 o 
 -13   6  10      196.46      109.23    107.63 o 
 -12   6  10       34.00       39.52    136.01 o 
 -11   6  10     1257.68     1002.50    168.79 o 
 -10   6  10     3143.54     3456.27    253.73 o 
  -9   6  10      946.66     1088.97    294.07 o 
  -8   6  10     2452.27     2647.60    361.45 o 
  -7   6  10        2.26      -31.43    144.06 o 
  -6   6  10      155.52      190.82    165.66 o 
  -5   6  10      196.57       24.38    155.80 o 
  -4   6  10     5982.04     6821.79    694.37 o 
  -3   6  10      174.20      269.02    181.16 o 
  -2   6  10     8448.67     7696.96    475.90 o 
  -1   6  10      302.27      353.30    168.16 o 
   0   6  10     1330.22     1129.92    282.52 o 
   1   6  10      407.96       52.38    196.09 o 
   2   6  10      859.95     1003.69    280.31 o 
   3   6  10       58.26      105.50    166.67 o 
   4   6  10     1221.39     1281.42    240.44 o 
   5   6  10     1526.82     1682.15    291.37 o 
   6   6  10      181.47       67.29    154.55 o 
   7   6  10      824.52      787.95    216.04 o 
   8   6  10     1177.56     1303.35    257.19 o 
   9   6  10        7.80       26.80    164.29 o 
  10   6  10      336.33      651.32    235.76 o 
  11   6  10      572.00      548.13    243.12 o 
  12   6  10      486.91      549.22    225.59 o 
  13   6  10      581.68      645.22    258.76 o 
  14   6  10      291.61      232.60    304.89 o 
  15   6  10      119.58      265.06    407.67 o 
 -22   7  10        0.69       34.54    222.05 o 
 -21   7  10      254.60       61.50    212.44 o 
 -20   7  10      118.11      234.57    292.11 o 
 -19   7  10       44.18       -0.52    177.44 o 
 -18   7  10      552.57      318.57    228.62 o 
 -17   7  10       94.40       86.45    188.99 o 
 -16   7  10        8.82      -68.44    172.00 o 
 -15   7  10       50.17      201.72    189.82 o 
 -14   7  10     1627.46     1729.41    267.50 o 
 -13   7  10        6.10       39.93    195.19 o 
 -12   7  10        4.88      -42.07    134.53 o 
 -11   7  10      199.25       55.52    195.56 o 
 -10   7  10      199.29      301.90    163.41 o 
  -9   7  10     1587.49     1279.30    250.31 o 
  -8   7  10       28.82       26.68    171.87 o 
  -7   7  10       41.60      -64.34    185.87 o 
  -6   7  10        2.72       23.13    166.80 o 
  -5   7  10      243.01      235.51    350.38 o 
  -4   7  10     1361.39     1284.84    242.38 o 
  -3   7  10        7.83       18.93    176.76 o 
  -2   7  10        4.74       51.50    157.99 o 
  -1   7  10     2795.50     3047.80    341.79 o 
   0   7  10      857.73      759.76    245.28 o 
   1   7  10       99.37      -34.70    172.85 o 
   2   7  10      912.38     1028.00    250.05 o 
   3   7  10      210.38      192.20    156.71 o 
   4   7  10      158.39      108.90    147.00 o 
   5   7  10      153.06      303.08    193.85 o 
   6   7  10      104.78      132.53    192.77 o 
   7   7  10      100.30       39.79    166.32 o 
   8   7  10      640.69      588.16    218.09 o 
   9   7  10       54.61      203.61    197.42 o 
  10   7  10       42.83       86.42    181.38 o 
  11   7  10       39.29      197.45    205.86 o 
  12   7  10      113.45      189.75    186.13 o 
  13   7  10        0.82     -134.25    366.36 o 
 -20   8  10      770.89     1248.93    296.09 o 
 -19   8  10       54.80      -24.55    200.20 o 
 -18   8  10      285.38      352.81    248.01 o 
 -17   8  10       11.77       71.09    190.14 o 
 -16   8  10       37.55     -196.55    180.82 o 
 -15   8  10      822.18      726.37    224.06 o 
 -14   8  10     1215.55     1914.69    309.58 o 
 -13   8  10      703.31      781.96    242.79 o 
 -12   8  10      462.34      501.99    203.95 o 
 -11   8  10     1022.59     1092.91    250.71 o 
 -10   8  10      389.18      678.74    234.27 o 
  -9   8  10     1125.07     1688.68    318.31 o 
  -8   8  10       54.97      161.96    164.47 o 
  -7   8  10      901.04      894.34    226.47 o 
  -6   8  10      204.76        7.92    182.34 o 
  -5   8  10       10.56       85.45    188.21 o 
  -4   8  10      741.75      841.24    261.02 o 
  -3   8  10      967.79     1253.69    293.78 o 
  -2   8  10      655.92      432.03    214.33 o 
  -1   8  10      494.66      721.25    232.82 o 
   0   8  10       51.87      143.90    225.60 o 
   1   8  10      142.00       -0.41    198.39 o 
   2   8  10     1842.67     1774.54    315.75 o 
   3   8  10      180.01      410.49    226.14 o 
   4   8  10        5.34      -34.24    203.82 o 
   5   8  10      121.79      -11.75    150.68 o 
   6   8  10      260.62      207.67    175.72 o 
   7   8  10        0.23       19.87    181.57 o 
   8   8  10     1058.82     1057.98    286.05 o 
   9   8  10      254.90      200.72    241.28 o 
  10   8  10       48.64      -15.76    203.10 o 
  11   8  10      204.10      177.41    237.47 o 
 -17   9  10       15.53      -22.97    174.79 o 
 -16   9  10      127.62      184.73    223.81 o 
 -15   9  10        1.27      372.97    271.22 o 
 -14   9  10      260.07      378.84    266.37 o 
 -13   9  10       12.85      171.39    247.31 o 
 -12   9  10       20.49      150.63    201.24 o 
 -11   9  10       84.54      146.15    205.05 o 
 -10   9  10       80.59      211.76    190.63 o 
  -9   9  10        3.54     -208.45    155.21 o 
  -8   9  10       40.37      123.10    201.65 o 
  -7   9  10       52.43      -46.11    191.98 o 
  -6   9  10       33.39       73.22    235.02 o 
  -5   9  10        8.57      102.26    199.69 o 
  -4   9  10       64.44       73.29    176.64 o 
  -3   9  10       34.55      -79.20    183.11 o 
  -2   9  10        7.52       34.23    186.63 o 
  -1   9  10      115.01        9.17    230.51 o 
   0   9  10       12.52      -17.87    178.02 o 
   1   9  10       78.39      126.70    190.58 o 
   2   9  10       17.25      -20.35    204.49 o 
   3   9  10       27.73      157.52    229.78 o 
   4   9  10       32.22      -36.17    187.87 o 
   5   9  10      137.35      133.73    199.53 o 
   6   9  10       45.30       12.74    271.95 o 
   7   9  10       35.77      261.14    250.61 o 
   8   9  10       27.03      150.95    203.10 o 
 -12  10  10       28.50       25.36    333.17 o 
 -11  10  10       73.75      168.35    268.25 o 
 -10  10  10      224.34      423.34    246.88 o 
  -9  10  10      116.90      110.87    206.70 o 
  -8  10  10       67.05     -108.39    180.82 o 
  -7  10  10       29.25       26.30    254.22 o 
  -6  10  10        6.68      -10.01    185.79 o 
  -5  10  10      139.76      321.68    253.50 o 
  -4  10  10      654.18      979.25    281.20 o 
  -3  10  10       88.40      423.68    273.47 o 
  -2  10  10      470.39      492.37    231.62 o 
  -1  10  10      245.30      481.48    362.18 o 
   0  10  10        4.47       30.46    219.89 o 
   1  10  10       84.45       68.98    190.23 o 
   2  10  10      704.67      757.32    343.74 o 
   3  10  10        8.18      -68.41    182.11 o 
 -28   1  11      893.49     1021.43    221.39 o 
 -27   1  11      811.43      973.96    201.24 o 
 -26   1  11      719.90      845.14    210.58 o 
 -25   1  11     1443.85     1410.67    221.31 o 
 -24   1  11      649.34      512.61    188.56 o 
 -23   1  11      116.18       68.46    129.19 o 
 -22   1  11      312.81      268.42    144.82 o 
 -21   1  11     4036.44     4314.47    256.81 o 
 -20   1  11      207.06      239.61    106.12 o 
 -19   1  11      164.33      182.89    113.19 o 
 -18   1  11      449.46      339.08    105.80 o 
 -17   1  11       47.61       -0.24     85.78 o 
 -16   1  11      720.76      713.81    117.47 o 
 -15   1  11     6804.94     6381.32    214.12 o 
 -14   1  11     1509.50     1555.44    122.59 o 
 -13   1  11     1221.35     1191.47    104.34 o 
 -12   1  11      198.33      101.19     56.72 o 
 -11   1  11       66.09      105.17     56.86 o 
 -10   1  11      697.83      761.64     77.98 o 
  -9   1  11    29042.64    28562.21    354.78 o 
  -8   1  11      485.38      329.03     72.29 o 
  -7   1  11     1165.82      990.38     85.04 o 
  -6   1  11      275.23      143.75     52.50 o 
  -5   1  11     1139.57     1001.19     82.12 o 
  -4   1  11      536.99      346.40     65.59 o 
  -3   1  11     7378.84     6936.20    255.54 o 
  -2   1  11        8.20      -43.66     63.13 o 
  -1   1  11      526.99      656.23     96.43 o 
   0   1  11       96.86       92.31     63.33 o 
   1   1  11     1519.03     1416.79    135.93 o 
   2   1  11     2484.81     2390.57    169.57 o 
   3   1  11    15263.93    16252.24    422.94 o 
   4   1  11      671.32      641.70    125.42 o 
   5   1  11        1.53     -107.22     98.84 o 
   6   1  11     1141.54     1014.24    150.96 o 
   7   1  11     3487.22     3267.85    233.36 o 
   8   1  11     3867.70     3757.63    254.02 o 
   9   1  11     1634.58     1839.44    199.69 o 
  10   1  11     1621.80     1622.64    203.13 o 
  11   1  11      227.71      268.03    145.61 o 
  12   1  11      434.51      440.31    157.43 o 
  13   1  11     1748.01     1722.24    211.44 o 
  14   1  11      177.85      252.40    144.92 o 
  15   1  11      326.13      183.49    205.92 o 
  16   1  11      151.40      262.10    142.26 o 
  17   1  11      140.98      396.12    169.84 o 
  18   1  11       83.06       91.54    151.03 o 
 -27   2  11      103.21       96.34    160.46 o 
 -26   2  11      138.20      322.92    185.21 o 
 -25   2  11       26.55      -85.24    135.03 o 
 -24   2  11       91.98      210.48    166.66 o 
 -23   2  11      581.36      681.59    178.89 o 
 -22   2  11       75.05       79.64    136.74 o 
 -21   2  11      763.19      821.52    188.97 o 
 -20   2  11     1190.79     1397.32    196.88 o 
 -19   2  11      225.34       56.87    136.62 o 
 -18   2  11     2181.89     2050.39    216.39 o 
 -17   2  11      167.15       94.29    105.39 o 
 -16   2  11      216.27      227.69    102.94 o 
 -15   2  11      275.42      185.11    108.61 o 
 -14   2  11     2563.54     2414.42    172.74 o 
 -13   2  11      687.22      612.62    116.04 o 
 -12   2  11     1012.10      879.60    114.91 o 
 -11   2  11     1990.09     1839.89    117.32 o 
 -10   2  11     2715.54     2543.77    146.87 o 
  -9   2  11      558.37      447.73     84.12 o 
  -8   2  11      416.38      290.87     80.26 o 
  -7   2  11      278.27      161.49    105.34 o 
  -6   2  11      447.18      230.08    174.08 o 
  -5   2  11       30.40       74.29    118.03 o 
  -4   2  11     3222.47     3057.41    244.38 o 
  -3   2  11        3.57      -11.13     62.89 o 
  -2   2  11      526.00      555.91     87.59 o 
  -1   2  11     1197.07     1046.28    107.92 o 
   0   2  11      327.38      238.67     88.10 o 
   1   2  11      646.91      624.63    107.72 o 
   2   2  11        5.27       34.54     83.53 o 
   3   2  11     3359.37     3358.15    210.67 o 
   4   2  11        3.37       27.32     98.48 o 
   5   2  11       16.77      -84.18     85.32 o 
   6   2  11     1320.59     1273.85    160.36 o 
   7   2  11      134.66      144.21    113.27 o 
   8   2  11     2440.52     2358.62    213.43 o 
   9   2  11      833.99      805.11    165.14 o 
  10   2  11        5.53       44.88    119.02 o 
  11   2  11      404.20      330.28    145.65 o 
  12   2  11      233.91      219.29    128.12 o 
  13   2  11      230.83       81.42    122.34 o 
  14   2  11        0.99       26.16    122.56 o 
  15   2  11        4.38      -28.68    142.67 o 
  16   2  11      244.13      144.33    154.57 o 
  17   2  11        0.59      -39.51    141.22 o 
  18   2  11       77.69       61.53    167.18 o 
 -27   3  11       11.97     -236.35    180.57 o 
 -26   3  11      141.66     -283.96    189.31 o 
 -25   3  11     2735.14     3714.34    329.67 o 
 -24   3  11      396.98      447.72    197.85 o 
 -23   3  11      309.69      191.22    165.22 o 
 -22   3  11      292.27       81.07    126.25 o 
 -21   3  11      871.09      624.88    169.42 o 
 -20   3  11        6.99       75.82    115.30 o 
 -19   3  11     6139.93     6415.57    474.89 o 
 -18   3  11     1140.49     1504.35    170.03 o 
 -17   3  11       18.87       -6.99    100.05 o 
 -16   3  11     1310.48     1566.79    161.87 o 
 -15   3  11     1150.41     1299.84    146.18 o 
 -14   3  11     1610.98     1728.24    162.50 o 
 -13   3  11     4377.42     4056.61    219.02 o 
 -12   3  11     7393.43     8134.64    337.40 o 
 -11   3  11      937.85      874.74    120.08 o 
 -10   3  11      456.77      374.87    112.96 o 
  -9   3  11     5635.82     5587.51    271.76 o 
  -8   3  11     6075.07     6522.23    289.54 o 
  -7   3  11     1770.04     1801.17    174.79 o 
  -6   3  11    13656.69    15080.08    534.25 o 
  -5   3  11     4805.79     4343.97    296.67 o 
  -4   3  11      467.52      285.21    147.45 o 
  -3   3  11     2712.53     2737.47    315.22 o 
  -2   3  11     1939.22     1732.05    247.85 o 
  -1   3  11      112.61      133.69    122.34 o 
   0   3  11     4194.12     4057.56    311.56 o 
   1   3  11     5943.44     6147.80    372.29 o 
   2   3  11       20.11      111.51     96.65 o 
   3   3  11     5693.29     5385.93    262.47 o 
   4   3  11     1133.74     1311.25    155.53 o 
   5   3  11      538.09      638.22    140.87 o 
   6   3  11     1465.22     1398.13    164.72 o 
   7   3  11     5638.50     6381.91    317.52 o 
   8   3  11     1258.45     1240.36    169.34 o 
   9   3  11      804.76      778.50    160.48 o 
  10   3  11      163.82       35.25    120.26 o 
  11   3  11      156.00      301.49    138.22 o 
  12   3  11        1.12      -36.34    123.63 o 
  13   3  11     1188.41     1864.19    230.43 o 
  14   3  11       56.61      135.23    147.51 o 
  15   3  11      419.38      530.18    197.65 o 
  16   3  11      235.70      224.97    178.99 o 
  17   3  11       34.62      -13.47    171.80 o 
 -26   4  11       38.91      209.44    219.64 o 
 -25   4  11       22.74      142.35    179.06 o 
 -24   4  11      606.28      596.15    192.96 o 
 -23   4  11      570.13      806.31    188.43 o 
 -22   4  11      538.62      195.04    138.17 o 
 -21   4  11       46.04      122.72    145.78 o 
 -20   4  11      300.27      381.45    141.64 o 
 -19   4  11      674.54      765.49    149.03 o 
 -18   4  11      138.71      276.13    121.35 o 
 -17   4  11        6.11      -45.77     86.35 o 
 -16   4  11      802.17      771.17    143.83 o 
 -15   4  11      430.90      395.95    124.21 o 
 -14   4  11     3576.50     3749.79    224.19 o 
 -13   4  11      548.05      589.03    128.38 o 
 -12   4  11        6.84      -41.80     90.05 o 
 -11   4  11     3138.14     3268.88    197.83 o 
 -10   4  11      797.43      746.82    148.31 o 
  -9   4  11      486.71      361.84    117.71 o 
  -8   4  11        4.64      -14.42     90.51 o 
  -7   4  11      980.41     1148.19    156.11 o 
  -6   4  11      416.89      355.40    111.52 o 
  -5   4  11      418.14      319.28    118.60 o 
  -4   4  11     4225.81     4200.67    320.18 o 
  -3   4  11        7.40      206.38    136.71 o 
  -2   4  11        1.58        4.55    125.44 o 
  -1   4  11       91.45       85.09    132.88 o 
   0   4  11     1229.12     1302.72    208.87 o 
   1   4  11      559.61      412.16    156.21 o 
   2   4  11     2597.78     2934.41    332.68 o 
   3   4  11     2187.15     2288.96    272.45 o 
   4   4  11       36.32        4.53    136.71 o 
   5   4  11      205.73      239.58    145.30 o 
   6   4  11      174.20      331.31    173.06 o 
   7   4  11      284.02      455.39    177.99 o 
   8   4  11      333.95      321.29    168.22 o 
   9   4  11      316.93      205.28    186.44 o 
  10   4  11      415.44      471.19    144.00 o 
  11   4  11       92.63      104.83    132.27 o 
  12   4  11       60.38      211.43    150.07 o 
  13   4  11       90.76      131.04    127.64 o 
  14   4  11      346.54      232.21    154.18 o 
  15   4  11      427.34      514.17    168.98 o 
  16   4  11      143.93      108.61    179.18 o 
 -25   5  11      430.71      113.97    198.13 o 
 -24   5  11       22.92      -80.83    147.15 o 
 -23   5  11        1.37     -122.53    142.55 o 
 -22   5  11     1210.65     1561.90    239.76 o 
 -21   5  11     2535.03     2994.72    288.94 o 
 -20   5  11        4.54      113.25    124.53 o 
 -19   5  11     2144.78     2210.50    208.76 o 
 -18   5  11      887.93      604.97    134.85 o 
 -17   5  11       14.73      -28.81    113.29 o 
 -16   5  11      439.13      464.71    127.71 o 
 -15   5  11     5348.58     6339.64    294.33 o 
 -14   5  11       60.62       78.68     97.93 o 
 -13   5  11       20.57      -88.61     94.15 o 
 -12   5  11        1.11       -8.55     90.06 o 
 -11   5  11      128.48      109.41    103.25 o 
 -10   5  11      174.44      204.97    118.02 o 
  -9   5  11     5593.27     5988.08    308.79 o 
  -8   5  11     1056.17      836.59    144.65 o 
  -7   5  11      663.88      373.39    130.60 o 
  -6   5  11       68.97      126.31    106.26 o 
  -5   5  11      132.44       87.67    109.69 o 
  -4   5  11      291.57      309.93    115.86 o 
  -3   5  11    18527.28    19625.54    697.62 o 
  -2   5  11     3365.98     3181.34    313.33 o 
  -1   5  11      178.26      -18.85    171.88 o 
   0   5  11      521.63      281.99    196.40 o 
   1   5  11     1553.43     1198.70    217.60 o 
   2   5  11      795.05      795.16    204.36 o 
   3   5  11     3305.59     3695.59    340.65 o 
   4   5  11     3415.91     2766.72    311.92 o 
   5   5  11      743.89      721.55    186.47 o 
   6   5  11      381.74      -49.86    150.01 o 
   7   5  11      476.40      370.69    184.43 o 
   8   5  11     1110.96     1298.85    254.24 o 
   9   5  11     1606.29     1474.74    250.25 o 
  10   5  11      175.51      380.90    217.01 o 
  11   5  11      171.21       31.70    159.79 o 
  12   5  11       20.74      -36.06    176.50 o 
  13   5  11      400.78      304.88    231.15 o 
  14   5  11      499.00      635.68    293.83 o 
  15   5  11      164.72      244.55    228.67 o 
 -24   6  11      144.28      210.52    192.66 o 
 -23   6  11        4.43     -217.03    202.77 o 
 -22   6  11        0.24      -56.79    207.39 o 
 -21   6  11      230.26      255.08    157.74 o 
 -20   6  11      138.42      189.80    120.45 o 
 -19   6  11      953.86      757.63    153.72 o 
 -18   6  11        2.00        6.60    114.54 o 
 -17   6  11       11.65       53.53    111.45 o 
 -16   6  11        0.20     -119.99    101.87 o 
 -15   6  11      409.87      313.79    127.16 o 
 -14   6  11      152.07      118.18    112.54 o 
 -13   6  11      426.18      305.61    131.81 o 
 -12   6  11      241.28       88.51    139.28 o 
 -11   6  11      394.44      375.82    144.34 o 
 -10   6  11      103.41      164.35    126.67 o 
  -9   6  11     1034.30      757.07    208.30 o 
  -8   6  11      702.80      326.77    205.07 o 
  -7   6  11       12.85       40.10    138.21 o 
  -6   6  11       65.05       58.68    154.64 o 
  -5   6  11      446.02      328.83    199.53 o 
  -4   6  11       27.14      222.26    155.06 o 
  -3   6  11     2447.69     1903.62    383.58 o 
  -2   6  11        3.08       62.35    144.21 o 
  -1   6  11      554.06      525.16    198.70 o 
   0   6  11     4244.42     3584.54    356.77 o 
   1   6  11        1.08       64.27    195.82 o 
   2   6  11     3613.10     2723.91    335.14 o 
   3   6  11      446.03      161.96    170.01 o 
   4   6  11      118.66      184.06    174.76 o 
   5   6  11      280.38      371.55    215.73 o 
   6   6  11       20.32       57.09    142.42 o 
   7   6  11       70.66     -122.46    141.19 o 
   8   6  11       19.38       87.01    206.02 o 
   9   6  11      258.50      122.11    187.01 o 
  10   6  11        1.48      189.49    165.15 o 
  11   6  11       64.83      -41.83    200.57 o 
  12   6  11       41.17       33.60    162.30 o 
  13   6  11       72.04       30.88    216.07 o 
  14   6  11        0.47      -71.55    191.22 o 
 -22   7  11       33.55       94.75    229.14 o 
 -21   7  11      250.26      353.94    199.93 o 
 -20   7  11      204.52      237.75    231.06 o 
 -19   7  11      967.61     1545.56    307.29 o 
 -18   7  11      225.92       73.51    216.11 o 
 -17   7  11      611.35      647.45    211.93 o 
 -16   7  11       60.44     -167.14    178.76 o 
 -15   7  11     3318.88     3593.01    383.32 o 
 -14   7  11      381.66      474.65    194.25 o 
 -13   7  11      440.20      636.45    243.13 o 
 -12   7  11     2549.31     2684.12    425.87 o 
 -11   7  11      138.00      234.12    175.34 o 
 -10   7  11       10.71       48.30    118.85 o 
  -9   7  11     2137.02     2339.71    332.99 o 
  -8   7  11       44.95      -58.97    193.65 o 
  -7   7  11       65.89       87.16    170.41 o 
  -6   7  11      156.70       71.56    180.07 o 
  -5   7  11      139.53       61.57    179.06 o 
  -4   7  11      485.70      283.30    173.18 o 
  -3   7  11     3805.80     4580.94    400.79 o 
  -2   7  11       25.33      -42.82    139.92 o 
  -1   7  11      174.96       91.89    205.85 o 
   0   7  11      126.84       83.04    170.73 o 
   1   7  11        4.42      -90.38    165.47 o 
   2   7  11      482.57      366.48    184.30 o 
   3   7  11      824.17      877.50    238.00 o 
   4   7  11        2.67       47.01    148.56 o 
   5   7  11        6.39      113.07    158.85 o 
   6   7  11      161.58      219.16    178.40 o 
   7   7  11      716.44      868.61    237.32 o 
   8   7  11      464.30      515.99    250.73 o 
   9   7  11      201.05      349.34    213.03 o 
  10   7  11      124.96      265.49    188.52 o 
  11   7  11       59.38      -79.41    226.02 o 
  12   7  11      156.14      -51.17    172.10 o 
 -19   8  11       90.25      178.76    213.56 o 
 -18   8  11       78.93       16.63    198.61 o 
 -17   8  11      193.43      178.58    182.39 o 
 -16   8  11        0.49       60.38    226.88 o 
 -15   8  11      110.82      102.02    229.92 o 
 -14   8  11       77.09     -105.07    178.36 o 
 -13   8  11      105.40      257.43    237.92 o 
 -12   8  11        0.27      159.05    187.73 o 
 -11   8  11      163.01       22.35    159.73 o 
 -10   8  11        2.00       56.43    187.90 o 
  -9   8  11        3.30      -74.61    151.65 o 
  -8   8  11       34.68       52.58    213.61 o 
  -7   8  11      429.32      371.57    245.88 o 
  -6   8  11       27.88     -145.24    141.72 o 
  -5   8  11       31.46       99.35    167.23 o 
  -4   8  11      623.17      490.19    200.62 o 
  -3   8  11      247.21      310.75    234.53 o 
  -2   8  11       38.71      149.37    225.60 o 
  -1   8  11       39.33      -72.62    186.61 o 
   0   8  11      311.43      143.37    233.02 o 
   1   8  11      145.46       27.65    186.76 o 
   2   8  11      110.76      110.57    177.77 o 
   3   8  11       92.65       74.98    188.62 o 
   4   8  11        7.13      -44.69    182.08 o 
   5   8  11        2.60       -1.86    177.32 o 
   6   8  11       16.46     -125.74    216.81 o 
   7   8  11        4.99       13.74    224.23 o 
   8   8  11       31.93     -149.75    157.05 o 
   9   8  11      131.30      387.50    252.73 o 
 -16   9  11       10.28      166.19    199.25 o 
 -15   9  11      135.75      284.33    211.53 o 
 -14   9  11      586.18      505.11    244.45 o 
 -13   9  11      577.83      638.66    272.93 o 
 -12   9  11      526.33      781.67    293.58 o 
 -11   9  11      207.19      370.84    229.44 o 
 -10   9  11       52.65       18.18    208.57 o 
  -9   9  11       84.21      130.16    236.78 o 
  -8   9  11      173.03      128.66    191.57 o 
  -7   9  11        8.89       31.92    191.82 o 
  -6   9  11      752.28      789.06    254.20 o 
  -5   9  11      548.78      445.95    271.10 o 
  -4   9  11        0.48      -88.56    166.38 o 
  -3   9  11      659.32      773.28    259.54 o 
  -2   9  11      118.91       97.39    206.51 o 
  -1   9  11       20.91     -111.44    238.19 o 
   0   9  11      205.89      461.31    224.94 o 
   1   9  11      442.59      549.34    228.33 o 
   2   9  11      104.11       85.06    225.85 o 
   3   9  11      236.72      287.13    290.14 o 
   4   9  11       23.15      125.88    204.66 o 
   5   9  11       14.86     -190.42    218.20 o 
   6   9  11      240.56      281.70    223.17 o 
 -10  10  11      319.08      365.65    251.06 o 
  -9  10  11       24.84      169.73    235.12 o 
  -8  10  11      120.07      165.93    206.37 o 
  -7  10  11       41.48       53.29    267.57 o 
  -6  10  11       14.21      -18.65    223.09 o 
  -5  10  11       37.10      -58.14    222.83 o 
  -4  10  11      209.01      432.31    248.43 o 
  -3  10  11      105.29      -21.56    210.11 o 
  -2  10  11        5.17       77.49    199.77 o 
  -1  10  11       10.64       52.62    263.97 o 
   0  10  11       32.04       53.32    231.88 o 
 -28   0  12      540.08      271.95    308.34 o 
 -27   0  12      127.98      334.40    308.34 o 
 -26   0  12     2477.47     2827.15    564.54 o 
 -25   0  12     2363.83     3133.03    519.30 o 
 -24   0  12      606.11      575.36    296.53 o 
 -23   0  12      377.23      493.24    343.25 o 
 -22   0  12     1477.97     1517.44    254.08 o 
 -21   0  12      768.92      656.55    187.15 o 
 -20   0  12     5019.83     4967.87    370.42 o 
 -19   0  12      177.80      170.30    137.30 o 
 -18   0  12       22.60       70.67    125.36 o 
 -17   0  12     1389.98     1237.90    193.13 o 
 -16   0  12      429.99      407.13    146.61 o 
 -15   0  12       93.85       32.84    148.02 o 
 -14   0  12    17110.42    17115.00    627.50 o 
 -13   0  12      369.57      355.91    103.01 o 
 -12   0  12      627.69      629.41    105.58 o 
 -11   0  12       76.83      -41.33     83.85 o 
 -10   0  12     2264.58     2030.37    159.38 o 
  -9   0  12      256.93      530.58    132.51 o 
  -8   0  12    60868.97    60424.27    838.87 o 
  -7   0  12      829.61      649.60    324.56 o 
  -6   0  12     3868.07     3758.79    218.69 o 
  -5   0  12     4126.54     4013.50    274.40 o 
  -4   0  12     5774.67     5940.88    272.66 o 
  -3   0  12     1529.95     1477.09    158.08 o 
  -2   0  12     1586.35     1366.96    158.16 o 
  -1   0  12       49.66      -18.68     91.02 o 
   0   0  12       11.47       64.76     93.45 o 
   1   0  12       88.54      128.86    114.48 o 
   2   0  12     7019.43     6505.88    342.96 o 
   3   0  12     1064.27     1007.80    187.85 o 
   4   0  12    10277.21    10808.96    631.42 o 
   5   0  12     8139.96     7852.48    563.07 o 
   6   0  12      458.00      482.91    237.52 o 
   7   0  12      111.92       32.46    204.08 o 
   8   0  12      497.34      247.36    237.52 o 
   9   0  12     1197.48     1223.02    317.19 o 
  10   0  12     2035.73     1973.45    394.39 o 
  11   0  12     5429.88     5566.76    563.07 o 
  12   0  12     1267.38     1532.34    382.59 o 
  13   0  12       16.43      -91.96    264.08 o 
  14   0  12      201.62      352.59    245.88 o 
  15   0  12       68.81       98.84    290.63 o 
  16   0  12      647.97      520.06    208.66 o 
  17   0  12      889.37      971.98    259.71 o 
 -28   1  12       90.30       62.45    347.68 o 
 -27   1  12        2.24     -155.18    156.23 o 
 -26   1  12      286.83      354.97    185.40 o 
 -25   1  12      316.13      139.83    154.58 o 
 -24   1  12      381.94      361.45    170.62 o 
 -23   1  12      939.67     1115.33    191.57 o 
 -22   1  12       74.51      108.09    137.42 o 
 -21   1  12        8.30       92.37    131.84 o 
 -20   1  12       28.20      -48.42    133.82 o 
 -19   1  12      169.80      134.27    141.39 o 
 -18   1  12      108.55      -18.74    126.73 o 
 -17   1  12      382.55      447.54    133.39 o 
 -16   1  12     1255.87     1081.60    164.58 o 
 -15   1  12        0.27       33.11     85.90 o 
 -14   1  12      230.41      258.23    101.64 o 
 -13   1  12     2688.59     2658.20    173.82 o 
 -12   1  12      226.15      183.17     70.57 o 
 -11   1  12      723.04      613.11     90.29 o 
 -10   1  12     2338.72     1972.59    244.96 o 
  -9   1  12     5907.50     4988.62    316.50 o 
  -8   1  12      715.38      675.03     83.15 o 
  -7   1  12     4172.30     3919.62    199.66 o 
  -6   1  12      941.51      808.51    113.66 o 
  -5   1  12        6.06      -25.00     56.14 o 
  -4   1  12      693.27      623.42     79.56 o 
  -3   1  12     1481.88     1488.84    108.63 o 
  -2   1  12        1.46        8.67     70.05 o 
  -1   1  12     1110.92     1184.07    126.59 o 
   0   1  12     1610.26     1605.22    145.06 o 
   1   1  12      125.94       82.58     85.21 o 
   2   1  12     1891.46     1945.15    172.06 o 
   3   1  12      701.99      845.43    136.35 o 
   4   1  12     2000.07     1961.14    182.91 o 
   5   1  12     1547.15     1626.65    173.43 o 
   6   1  12     1034.31     1126.53    152.44 o 
   7   1  12      792.41      700.39    145.45 o 
   8   1  12      485.25      479.81    148.67 o 
   9   1  12      917.52      965.94    166.23 o 
  10   1  12        1.88      -42.38     93.76 o 
  11   1  12        8.83       47.14    118.44 o 
  12   1  12     1002.45      793.77    160.88 o 
  13   1  12      136.01      184.19    143.24 o 
  14   1  12       14.59     -134.53    130.23 o 
  15   1  12      314.33      299.98    140.04 o 
  16   1  12       89.97      332.81    176.59 o 
  17   1  12        0.08       67.24    225.98 o 
 -27   2  12        0.12     -129.09    170.45 o 
 -26   2  12     1536.08     1598.11    252.96 o 
 -25   2  12      283.72      299.58    168.50 o 
 -24   2  12     1257.04     1294.70    214.21 o 
 -23   2  12      765.31      450.45    162.81 o 
 -22   2  12      152.45        2.81    120.81 o 
 -21   2  12      768.99     1032.13    211.17 o 
 -20   2  12     2164.62     2515.41    252.71 o 
 -19   2  12      200.59      106.50    139.88 o 
 -18   2  12     1438.17     1384.61    193.13 o 
 -17   2  12     2504.00     2437.71    232.16 o 
 -16   2  12      158.96      150.98    108.17 o 
 -15   2  12     6879.59     7130.48    288.03 o 
 -14   2  12     5803.07     5877.00    258.08 o 
 -13   2  12      268.78      193.10     97.29 o 
 -12   2  12      696.72      571.33    112.81 o 
 -11   2  12     6745.98     6691.49    214.91 o 
 -10   2  12     3230.85     3119.01    166.67 o 
  -9   2  12     8518.32     8655.18    262.15 o 
  -8   2  12     4253.29     4186.89    191.52 o 
  -7   2  12        5.63      -56.05     82.26 o 
  -6   2  12      503.96      446.35    140.73 o 
  -5   2  12     5761.41     5828.45    539.96 o 
  -4   2  12     5672.59     5153.00    314.91 o 
  -3   2  12     2730.59     2751.33    241.10 o 
  -2   2  12     1546.14     1298.37    240.72 o 
  -1   2  12       12.69      -13.10    118.67 o 
   0   2  12     1498.13     1176.22    191.58 o 
   1   2  12     3362.16     3175.00    200.37 o 
   2   2  12     6889.31     7040.71    288.76 o 
   3   2  12     1756.02     1751.46    172.38 o 
   4   2  12     1228.05      988.32    137.98 o 
   5   2  12      358.06      281.02    112.84 o 
   6   2  12       49.85       10.61    102.76 o 
   7   2  12       17.22       -9.06    109.63 o 
   8   2  12     3789.30     3806.81    260.06 o 
   9   2  12      743.73      821.82    171.25 o 
  10   2  12      475.87      287.56    131.06 o 
  11   2  12       70.58      112.51    127.23 o 
  12   2  12      288.61      131.18    147.99 o 
  13   2  12        7.45        4.49    130.62 o 
  14   2  12      874.54      953.94    197.46 o 
  15   2  12        6.64     -104.51    142.49 o 
  16   2  12        3.85        4.66    157.29 o 
 -27   3  12       19.71      -60.91    169.08 o 
 -26   3  12       53.05      121.96    189.49 o 
 -25   3  12      291.15      220.69    163.32 o 
 -24   3  12      368.99      203.09    179.68 o 
 -23   3  12      174.59       14.89    160.30 o 
 -22   3  12      213.94      314.25    141.76 o 
 -21   3  12      374.71      354.10    158.99 o 
 -20   3  12      613.10      496.95    147.73 o 
 -19   3  12       22.77       54.17    152.60 o 
 -18   3  12       11.05      -49.05    125.27 o 
 -17   3  12       32.57       38.73     95.88 o 
 -16   3  12      414.75      339.46    123.44 o 
 -15   3  12      253.74      311.87    108.18 o 
 -14   3  12      568.06      435.79    112.99 o 
 -13   3  12      167.82      152.57    104.51 o 
 -12   3  12        2.45       31.47     86.54 o 
 -11   3  12     1053.64      959.70    130.15 o 
 -10   3  12        9.23      -44.49     77.35 o 
  -9   3  12        6.86      -55.26     88.82 o 
  -8   3  12       23.17       -8.86     87.74 o 
  -7   3  12       91.97       38.86     96.14 o 
  -6   3  12       38.14      -15.94    109.87 o 
  -5   3  12        0.22        5.12    136.47 o 
  -4   3  12      185.77       16.05    136.94 o 
  -3   3  12      234.83      166.30    110.02 o 
  -2   3  12       16.37      -75.09    126.38 o 
  -1   3  12      106.05      107.53    109.84 o 
   0   3  12      476.25      442.21    141.70 o 
   1   3  12      277.74      208.98    124.13 o 
   2   3  12       12.70       34.26    126.45 o 
   3   3  12      187.26      106.42    131.68 o 
   4   3  12      209.47       78.86    122.24 o 
   5   3  12       23.52       88.81    140.50 o 
   6   3  12       45.85      -48.62    138.65 o 
   7   3  12      931.94      675.94    191.77 o 
   8   3  12     1128.52      947.32    236.29 o 
   9   3  12        7.88      -15.11    109.23 o 
  10   3  12       14.59      -21.97    134.18 o 
  11   3  12       24.37      -17.25    127.70 o 
  12   3  12        0.93       38.56    129.05 o 
  13   3  12       34.92      -86.17    124.26 o 
  14   3  12       15.51       34.26    121.08 o 
  15   3  12      298.38      297.47    185.97 o 
  16   3  12       28.43       55.80    184.39 o 
 -26   4  12      183.47      389.59    246.84 o 
 -25   4  12      539.49      416.36    174.74 o 
 -24   4  12      228.00      225.17    162.02 o 
 -23   4  12      631.10      938.77    202.56 o 
 -22   4  12       36.40     -186.15    151.13 o 
 -21   4  12      224.76      199.69    150.32 o 
 -20   4  12     4675.25     4892.63    327.69 o 
 -19   4  12      223.90      374.33    130.22 o 
 -18   4  12     2226.46     2207.84    200.37 o 
 -17   4  12       12.29      -10.44     95.69 o 
 -16   4  12       80.10       62.16    112.85 o 
 -15   4  12      316.91      431.92    114.99 o 
 -14   4  12     1238.26     1447.93    186.68 o 
 -13   4  12      336.20      237.49    110.14 o 
 -12   4  12      520.92      382.39    114.41 o 
 -11   4  12     6473.74     6321.28    277.96 o 
 -10   4  12      775.51      555.66    134.15 o 
  -9   4  12     4942.64     4609.54    269.20 o 
  -8   4  12     4247.39     4256.04    338.76 o 
  -7   4  12       26.70      -91.17     92.63 o 
  -6   4  12        1.05        1.68     96.82 o 
  -5   4  12     1145.88     1253.22    207.99 o 
  -4   4  12     5803.32     5647.76    372.91 o 
  -3   4  12     1504.94     1343.89    215.64 o 
  -2   4  12      636.96      645.87    193.12 o 
  -1   4  12      469.86      631.48    194.39 o 
   0   4  12      319.08       23.21    167.45 o 
   1   4  12      716.82      622.61    171.40 o 
   2   4  12     5374.34     5437.09    397.11 o 
   3   4  12      599.29      389.04    177.72 o 
   4   4  12       99.35       39.69    164.79 o 
   5   4  12      496.73      476.54    188.37 o 
   6   4  12      447.11      107.00    157.97 o 
   7   4  12       91.65      188.17    181.71 o 
   8   4  12     1177.53     1538.36    240.69 o 
   9   4  12     1364.29     1353.69    337.60 o 
  10   4  12       45.28       55.25    156.89 o 
  11   4  12       83.28       94.45    167.66 o 
  12   4  12       21.74     -237.13    186.37 o 
  13   4  12       77.28      -27.79    184.46 o 
  14   4  12     1090.18     1369.23    284.40 o 
  15   4  12        5.74     -191.82    207.95 o 
 -25   5  12      140.19      317.24    185.82 o 
 -24   5  12       11.95      -37.52    128.08 o 
 -23   5  12        3.87      -89.63    152.57 o 
 -22   5  12      437.39      400.85    188.57 o 
 -21   5  12       89.01     -147.01    154.70 o 
 -20   5  12     2051.64     2051.18    212.96 o 
 -19   5  12      371.69      465.23    132.91 o 
 -18   5  12        0.88       57.96    112.85 o 
 -17   5  12      257.96      278.34    131.85 o 
 -16   5  12      224.98      301.27    114.62 o 
 -15   5  12       50.22       16.65     93.67 o 
 -14   5  12       56.87       -8.77    110.04 o 
 -13   5  12      579.02      663.28    135.74 o 
 -12   5  12       20.88       26.61    104.26 o 
 -11   5  12      112.72       33.91    109.15 o 
 -10   5  12       56.30       58.67    120.06 o 
  -9   5  12      535.82      417.51    130.67 o 
  -8   5  12     1156.58     1204.62    166.43 o 
  -7   5  12      269.93      282.61    113.08 o 
  -6   5  12       45.12      -53.53    116.58 o 
  -5   5  12        2.54      -44.49     96.27 o 
  -4   5  12       15.90       12.70    143.33 o 
  -3   5  12     1576.89     1732.96    347.19 o 
  -2   5  12        1.06      206.37    184.85 o 
  -1   5  12       41.19     -130.99    134.81 o 
   0   5  12     1704.37     1458.97    229.03 o 
   1   5  12       43.89      -41.38    173.48 o 
   2   5  12     3533.40     3311.94    323.21 o 
   3   5  12       75.59       11.91    158.31 o 
   4   5  12      207.93      353.60    178.85 o 
   5   5  12       56.65       -9.43    155.95 o 
   6   5  12       71.53       53.58    154.45 o 
   7   5  12       31.23       38.85    155.71 o 
   8   5  12       64.05       15.83    280.55 o 
   9   5  12     1732.96     1323.04    267.55 o 
  10   5  12       55.47        6.87    181.71 o 
  11   5  12       51.00      162.59    173.10 o 
  12   5  12      155.66       86.02    202.47 o 
  13   5  12       13.24     -146.85    214.78 o 
  14   5  12       61.51       11.30    215.15 o 
 -23   6  12      160.10      114.03    196.37 o 
 -22   6  12      341.01      463.67    239.25 o 
 -21   6  12      183.52      311.98    144.48 o 
 -20   6  12     2395.86     2869.34    235.25 o 
 -19   6  12       14.21      -75.22    109.60 o 
 -18   6  12      351.27      285.62    128.64 o 
 -17   6  12      114.82       40.80    106.43 o 
 -16   6  12      749.62      816.65    151.65 o 
 -15   6  12       76.24      171.14    142.87 o 
 -14   6  12     3570.60     3902.23    291.92 o 
 -13   6  12       28.56       74.05    139.90 o 
 -12   6  12       42.49        8.32    125.26 o 
 -11   6  12       74.64      -59.82    104.30 o 
 -10   6  12      338.05      761.02    214.69 o 
  -9   6  12      304.65       65.23    201.90 o 
  -8   6  12     4980.06     5043.72    403.50 o 
  -7   6  12      146.52       72.48    158.92 o 
  -6   6  12      274.54      386.93    209.12 o 
  -5   6  12        4.96      -62.63    149.31 o 
  -4   6  12      945.76     1136.24    221.26 o 
  -3   6  12        1.29       58.79    169.05 o 
  -2   6  12    10060.82    10312.25    702.98 o 
  -1   6  12     1928.56     1967.83    388.49 o 
   0   6  12      833.16      692.29    214.18 o 
   1   6  12        2.78       37.05    165.97 o 
   2   6  12     1683.63     1765.60    266.46 o 
   3   6  12       88.91      191.14    177.00 o 
   4   6  12     1858.96     2008.46    304.16 o 
   5   6  12     1084.57      577.51    188.91 o 
   6   6  12      476.68      215.20    160.58 o 
   7   6  12        2.51       49.78    185.75 o 
   8   6  12      613.01      795.51    241.29 o 
   9   6  12      467.58      447.39    238.26 o 
  10   6  12      744.10      856.57    244.75 o 
  11   6  12     1146.28     1487.79    516.84 o 
  12   6  12      122.11       61.39    236.56 o 
 -21   7  12       10.27     -201.20    211.62 o 
 -20   7  12      274.57      701.98    377.18 o 
 -19   7  12      186.55      215.37    232.15 o 
 -18   7  12        5.00        0.63    157.11 o 
 -17   7  12       81.54      -12.33    173.25 o 
 -16   7  12      285.63      554.59    241.40 o 
 -15   7  12       85.79       12.20    156.99 o 
 -14   7  12      293.12      473.46    212.74 o 
 -13   7  12      419.42      629.76    245.08 o 
 -12   7  12      781.67      561.10    231.62 o 
 -11   7  12       33.00      -40.92    117.16 o 
 -10   7  12      510.07      542.90    167.02 o 
  -9   7  12        5.32      -31.43    173.61 o 
  -8   7  12       68.74       76.68    185.92 o 
  -7   7  12       52.64        3.19    174.47 o 
  -6   7  12       11.38     -159.90    192.44 o 
  -5   7  12      160.98      104.04    210.72 o 
  -4   7  12     2104.87     2182.35    360.95 o 
  -3   7  12      427.52      327.67    197.46 o 
  -2   7  12      421.80       56.38    175.87 o 
  -1   7  12      318.04      324.89    227.59 o 
   0   7  12      550.78      528.55    202.66 o 
   1   7  12       18.58     -179.99    247.85 o 
   2   7  12      230.58      546.67    228.82 o 
   3   7  12      506.75      320.30    197.88 o 
   4   7  12        5.41      159.06    176.93 o 
   5   7  12       59.06     -127.47    148.67 o 
   6   7  12      105.27      207.04    189.97 o 
   7   7  12      191.13       70.88    168.36 o 
   8   7  12      125.49      168.46    214.18 o 
   9   7  12      120.27     -143.50    217.32 o 
  10   7  12       15.20       78.28    176.16 o 
 -19   8  12       15.33      -34.53    197.64 o 
 -18   8  12      156.97      418.60    218.83 o 
 -17   8  12      604.41      608.00    262.84 o 
 -16   8  12       32.29      161.28    178.15 o 
 -15   8  12      758.73     1096.70    266.91 o 
 -14   8  12     1093.42     1531.67    297.79 o 
 -13   8  12       48.42      -26.40    159.24 o 
 -12   8  12      591.29      582.39    239.94 o 
 -11   8  12      407.19      376.85    255.58 o 
 -10   8  12      202.25      -29.03    186.05 o 
  -9   8  12      200.21      362.12    249.32 o 
  -8   8  12      132.53      171.68    196.73 o 
  -7   8  12       74.74       27.90    188.19 o 
  -6   8  12      632.18      576.00    255.95 o 
  -5   8  12      470.53      616.50    229.22 o 
  -4   8  12      512.54      528.63    211.19 o 
  -3   8  12      179.32       96.88    199.32 o 
  -2   8  12      657.02      435.20    206.01 o 
  -1   8  12       54.64      -71.02    186.57 o 
   0   8  12       20.76      -67.95    184.67 o 
   1   8  12       64.64      517.34    339.81 o 
   2   8  12     1030.98     1189.28    276.98 o 
   3   8  12      486.08      744.85    227.84 o 
   4   8  12       40.99      148.53    197.55 o 
   5   8  12      106.28      193.49    206.68 o 
   6   8  12       24.17       67.24    206.90 o 
   7   8  12       68.95       25.90    200.84 o 
   8   8  12      943.79     1689.70    517.34 o 
 -15   9  12       20.35      198.41    216.13 o 
 -14   9  12        7.96      -51.91    208.06 o 
 -13   9  12       64.32       71.50    212.12 o 
 -12   9  12       42.09     -119.92    204.60 o 
 -11   9  12        0.59     -144.73    239.58 o 
 -10   9  12      216.94      210.59    259.35 o 
  -9   9  12       46.66       66.37    211.50 o 
  -8   9  12       80.50       29.10    180.06 o 
  -7   9  12       38.14     -133.48    194.13 o 
  -6   9  12       37.06     -108.11    190.11 o 
  -5   9  12       17.83       32.74    222.03 o 
  -4   9  12      135.87       85.54    219.53 o 
  -3   9  12      285.53      332.48    368.08 o 
  -2   9  12        4.19      -74.90    200.51 o 
  -1   9  12        4.09     -105.46    245.79 o 
   0   9  12       70.99      105.74    222.08 o 
   1   9  12       99.75       20.65    339.32 o 
   2   9  12       83.63        5.35    177.70 o 
   3   9  12      135.46      226.88    201.67 o 
   4   9  12        6.58       -2.90    196.59 o 
  -6  10  12       15.92      -11.96    226.47 o 
  -5  10  12       33.26       68.47    236.55 o 
 -27   1  13      391.22      429.78    224.73 o 
 -26   1  13       23.92     -131.01    236.31 o 
 -25   1  13     1733.14     1749.25    296.89 o 
 -24   1  13      236.89      310.88    207.54 o 
 -23   1  13      212.32      111.59    126.84 o 
 -22   1  13      490.37      585.88    170.42 o 
 -21   1  13     2598.81     2581.07    286.71 o 
 -20   1  13        2.13      -22.72    136.83 o 
 -19   1  13     1024.33     1487.61    211.56 o 
 -18   1  13      226.78      223.55    141.50 o 
 -17   1  13      556.31      661.99    158.57 o 
 -16   1  13     2446.60     2342.29    219.59 o 
 -15   1  13     4270.48     4462.40    229.16 o 
 -14   1  13     1890.36     1827.36    163.52 o 
 -13   1  13     4027.61     4080.86    209.47 o 
 -12   1  13      372.98      215.11     73.84 o 
 -11   1  13       59.41       28.60     66.28 o 
 -10   1  13      889.25      763.95    107.63 o 
  -9   1  13    15020.43    14528.84    376.93 o 
  -8   1  13      515.56      343.72    105.47 o 
  -7   1  13     6576.30     6581.29    265.26 o 
  -6   1  13      460.93      350.85    103.95 o 
  -5   1  13      157.89       63.54     76.92 o 
  -4   1  13      193.84      235.79     96.21 o 
  -3   1  13     7381.49     7588.59    329.02 o 
  -2   1  13      311.34      254.76     91.89 o 
  -1   1  13     1117.88     1300.14    182.51 o 
   0   1  13     4374.57     4325.38    222.11 o 
   1   1  13      151.02      240.41    101.06 o 
   2   1  13     1321.20     1260.43    161.34 o 
   3   1  13     7674.78     8180.22    392.52 o 
   4   1  13      442.26      420.71    121.64 o 
   5   1  13      239.61      302.48    114.02 o 
   6   1  13     1223.07     1229.93    177.32 o 
   7   1  13      198.54      263.52    118.86 o 
   8   1  13     3045.75     3346.51    281.30 o 
   9   1  13     1735.10     1508.89    198.56 o 
  10   1  13      573.41      428.83    151.39 o 
  11   1  13      382.40      203.89    130.47 o 
  12   1  13      444.05      381.55    156.99 o 
  13   1  13     1276.36     1375.00    214.32 o 
  14   1  13      110.37      164.70    138.39 o 
  15   1  13       96.20      160.18    173.60 o 
  16   1  13        9.19      150.91    178.44 o 
 -27   2  13       23.88       12.20    173.31 o 
 -26   2  13      167.13      291.30    181.95 o 
 -25   2  13      383.22      355.44    196.73 o 
 -24   2  13       79.27       -7.28    132.73 o 
 -23   2  13       14.06       -2.08    139.84 o 
 -22   2  13      548.10      660.69    190.32 o 
 -21   2  13        0.34      -45.01    137.42 o 
 -20   2  13      540.72      570.23    172.93 o 
 -19   2  13       16.59       62.71    146.87 o 
 -18   2  13        5.97        1.47    125.29 o 
 -17   2  13      119.26       53.36    120.98 o 
 -16   2  13      264.72      420.79    125.18 o 
 -15   2  13     1014.77      935.87    137.30 o 
 -14   2  13       81.06      -52.36     86.70 o 
 -13   2  13     2785.26     2843.66    196.59 o 
 -12   2  13      315.32      301.03    109.31 o 
 -11   2  13      182.53       86.38     77.96 o 
 -10   2  13     2350.19     2310.75    152.96 o 
  -9   2  13      694.63      717.82    105.45 o 
  -8   2  13      212.17      131.91     95.66 o 
  -7   2  13      396.22      341.24    101.77 o 
  -6   2  13       41.58      163.30    115.14 o 
  -5   2  13      133.40      120.11    147.04 o 
  -4   2  13      215.96       87.10    136.04 o 
  -3   2  13     2341.32     2255.92    222.19 o 
  -2   2  13      304.58      247.78    127.04 o 
  -1   2  13      171.16      124.01    118.82 o 
   0   2  13      638.51      835.88    275.39 o 
   1   2  13        6.88       47.25    115.02 o 
   2   2  13        9.25      503.35    591.84 o 
   3   2  13     4374.05     4003.21    329.62 o 
   4   2  13      251.17      334.49    167.14 o 
   5   2  13       23.82      102.32    142.25 o 
   6   2  13      968.39     1136.43    218.09 o 
   7   2  13      146.29      255.50    120.49 o 
   8   2  13     1918.22     1680.95    199.69 o 
   9   2  13       22.22       52.09    127.20 o 
  10   2  13      192.40      209.03    124.63 o 
  11   2  13       39.04       53.61    118.54 o 
  12   2  13      388.58      289.50    144.60 o 
  13   2  13      199.78      179.00    132.97 o 
  14   2  13      104.65      206.45    156.52 o 
  15   2  13       17.35      -58.01    149.63 o 
 -26   3  13      443.12      345.68    189.18 o 
 -25   3  13     1882.83     2334.43    272.27 o 
 -24   3  13        1.69      153.79    167.74 o 
 -23   3  13        9.47     -156.07    153.06 o 
 -22   3  13      473.67      301.25    148.76 o 
 -21   3  13      500.40      349.07    150.22 o 
 -20   3  13     2496.15     2378.93    253.62 o 
 -19   3  13     1749.94     2470.64    259.22 o 
 -18   3  13      277.57      261.20    128.21 o 
 -17   3  13     3202.87     3371.77    221.60 o 
 -16   3  13       32.55      -80.56     93.35 o 
 -15   3  13       66.45       61.88     97.76 o 
 -14   3  13     3601.81     3987.27    230.16 o 
 -13   3  13      189.87      185.49    108.16 o 
 -12   3  13     5098.23     5297.27    258.12 o 
 -11   3  13     3291.26     3558.34    247.43 o 
 -10   3  13      719.94      611.08    107.53 o 
  -9   3  13      982.90      976.29    160.98 o 
  -8   3  13     7645.36     8007.16    435.64 o 
  -7   3  13       63.96      -34.93    148.51 o 
  -6   3  13     3159.14     2921.96    279.83 o 
  -5   3  13     1445.75     1287.63    202.85 o 
  -4   3  13       91.93       42.83    236.78 o 
  -3   3  13     5098.40     5325.66    360.03 o 
  -2   3  13     4492.96     4759.29    488.32 o 
  -1   3  13      378.03      533.48    151.07 o 
   0   3  13      237.25      273.41    160.61 o 
   1   3  13     1367.18     1684.00    230.19 o 
   2   3  13      170.46      386.94    178.69 o 
   3   3  13     5673.38     5219.25    465.21 o 
   4   3  13      825.95     1024.50    210.23 o 
   5   3  13      713.35      654.51    178.54 o 
   6   3  13      411.47      422.23    159.37 o 
   7   3  13      195.78       80.25    149.65 o 
   8   3  13      593.17      335.03    182.30 o 
   9   3  13     3610.11     4531.03    774.28 o 
  10   3  13      275.14       45.62    141.26 o 
  11   3  13      212.25      378.17    187.23 o 
  12   3  13       48.26       74.47    204.33 o 
  13   3  13      481.11      796.27    240.10 o 
  14   3  13        7.09      -99.73    148.77 o 
  15   3  13      527.98      663.07    236.88 o 
 -25   4  13       89.89      213.04    145.11 o 
 -24   4  13      148.79      124.66    151.52 o 
 -23   4  13      506.84      458.11    184.26 o 
 -22   4  13      449.27      434.05    168.74 o 
 -21   4  13        2.66       -2.88    177.79 o 
 -20   4  13      499.98      400.65    147.17 o 
 -19   4  13     1081.01     1195.56    214.17 o 
 -18   4  13        7.12      -33.36    107.89 o 
 -17   4  13      172.04      119.64    104.89 o 
 -16   4  13      855.53     1013.34    157.91 o 
 -15   4  13      111.72      129.43    104.08 o 
 -14   4  13      481.30      417.91    122.27 o 
 -13   4  13      245.42      300.67    124.58 o 
 -12   4  13      265.18       90.42     96.25 o 
 -11   4  13        5.02       47.36    108.29 o 
 -10   4  13       72.43       89.93    109.69 o 
  -9   4  13      247.06      306.61    135.41 o 
  -8   4  13      162.67       30.69    118.69 o 
  -7   4  13      306.70      377.70    122.77 o 
  -6   4  13     1596.53     1923.84    259.20 o 
  -5   4  13       76.48      -38.63    132.05 o 
  -4   4  13     2713.21     2817.65    293.70 o 
  -3   4  13     1065.81     1621.80    246.35 o 
  -2   4  13      823.01      629.04    207.83 o 
  -1   4  13        6.90      -77.36    148.76 o 
   0   4  13      536.45      574.66    167.98 o 
   1   4  13     1136.24      877.98    322.35 o 
   2   4  13      354.41      286.92    153.29 o 
   3   4  13     3799.74     3799.06    443.57 o 
   4   4  13       22.05       35.60    174.73 o 
   5   4  13       18.82       89.98    149.84 o 
   6   4  13      578.27      624.31    216.61 o 
   7   4  13      993.63      932.78    242.82 o 
   8   4  13      239.31       66.45    238.01 o 
   9   4  13       55.59      154.14    175.89 o 
  10   4  13      198.82      408.23    257.19 o 
  11   4  13      207.12      215.09    206.79 o 
  12   4  13      142.69      179.29    218.99 o 
  13   4  13      451.96      338.47    224.45 o 
  14   4  13        0.52       64.29    196.05 o 
 -24   5  13      155.47     -166.70    132.90 o 
 -23   5  13        1.17      -85.21    165.82 o 
 -22   5  13      814.05      884.82    217.56 o 
 -21   5  13     2004.93     2348.23    266.35 o 
 -20   5  13      212.85      266.57    194.84 o 
 -19   5  13     1263.61     1516.91    188.04 o 
 -18   5  13      681.89      698.08    147.97 o 
 -17   5  13        2.52      -13.65    113.05 o 
 -16   5  13      680.87      658.91    161.98 o 
 -15   5  13     4547.72     4643.54    283.56 o 
 -14   5  13       70.00      -17.08    115.42 o 
 -13   5  13      965.11     1088.53    148.45 o 
 -12   5  13       89.04       15.87     94.38 o 
 -11   5  13       12.02       39.58    120.93 o 
 -10   5  13      246.02      239.55    123.80 o 
  -9   5  13     2475.43     2877.63    319.75 o 
  -8   5  13     3087.93     2991.36    240.09 o 
  -7   5  13     1620.30     1849.30    198.00 o 
  -6   5  13      717.20      811.76    151.02 o 
  -5   5  13      625.52      743.30    200.35 o 
  -4   5  13      668.58      681.74    199.83 o 
  -3   5  13     4726.46     4736.17    373.13 o 
  -2   5  13     1324.92     1099.62    225.71 o 
  -1   5  13     1956.92     1979.84    272.03 o 
   0   5  13       10.35        8.79    145.63 o 
   1   5  13       23.16      -66.79    143.08 o 
   2   5  13        6.13      119.04    142.56 o 
   3   5  13     2309.03     2507.96    321.49 o 
   4   5  13      721.21      706.34    229.25 o 
   5   5  13     1429.80     1647.75    284.96 o 
   6   5  13      721.80      689.76    242.30 o 
   7   5  13      642.29      294.45    173.86 o 
   8   5  13      593.83      731.66    211.13 o 
   9   5  13      969.48      939.37    272.06 o 
  10   5  13       85.04       61.91    177.96 o 
  11   5  13      299.06      376.33    247.45 o 
  12   5  13      236.10      341.36    306.37 o 
 -23   6  13        0.09      109.33    193.28 o 
 -22   6  13       33.79      131.46    179.97 o 
 -21   6  13        5.95      -13.47    149.19 o 
 -20   6  13        1.78      -55.61    110.42 o 
 -19   6  13        4.42        2.02    112.97 o 
 -18   6  13        5.42      -73.60    103.51 o 
 -17   6  13       63.31       60.49    140.99 o 
 -16   6  13       96.30        5.62    121.97 o 
 -15   6  13       61.34      168.24    145.40 o 
 -14   6  13      251.97      274.68    149.99 o 
 -13   6  13      515.75      265.46    142.77 o 
 -12   6  13      355.81      378.84    147.06 o 
 -11   6  13       11.97     -119.03    122.32 o 
 -10   6  13        0.46     -126.90    151.60 o 
  -9   6  13      187.47      117.80    170.30 o 
  -8   6  13      705.22      583.47    199.41 o 
  -7   6  13        3.85     -115.77    147.89 o 
  -6   6  13       79.69       17.70    192.11 o 
  -5   6  13       57.44     -174.50    165.58 o 
  -4   6  13       23.36       31.79    155.97 o 
  -3   6  13      106.52       77.71    165.04 o 
  -2   6  13       25.78      -15.32    188.54 o 
  -1   6  13      180.77      -23.43    168.41 o 
   0   6  13      528.41      526.67    194.13 o 
   1   6  13      681.20      376.01    177.86 o 
   2   6  13       50.30      -82.43    156.08 o 
   3   6  13       15.35      126.39    177.00 o 
   4   6  13      302.67      278.53    192.40 o 
   5   6  13       43.91      -49.61    162.82 o 
   6   6  13       18.24      -98.45    175.49 o 
   7   6  13        1.84     -121.09    212.56 o 
   8   6  13      142.49       52.23    177.70 o 
   9   6  13      104.63       56.86    201.52 o 
  10   6  13      126.96      -39.44    179.95 o 
  11   6  13       21.49     1121.18   1245.15 o 
 -21   7  13      161.63      230.03    209.40 o 
 -20   7  13       83.38      211.68    239.73 o 
 -19   7  13      505.79      966.48    242.04 o 
 -18   7  13      151.65      257.23    203.93 o 
 -17   7  13      288.83      400.97    232.17 o 
 -16   7  13      151.43       46.08    178.48 o 
 -15   7  13      463.46      815.72    303.42 o 
 -14   7  13      285.94      138.79    192.92 o 
 -13   7  13     1270.26     1351.08    285.96 o 
 -12   7  13      617.23      488.51    165.71 o 
 -11   7  13       48.82      120.84    144.84 o 
 -10   7  13       72.37      213.59    172.37 o 
  -9   7  13     1405.40     1441.60    285.32 o 
  -8   7  13       40.47       68.08    186.92 o 
  -7   7  13     1570.84     1442.29    278.18 o 
  -6   7  13      321.08      240.71    189.05 o 
  -5   7  13       75.70       -5.60    144.69 o 
  -4   7  13       97.78      120.68    163.19 o 
  -3   7  13     3001.85     2930.08    392.18 o 
  -2   7  13        2.14      281.28    210.13 o 
  -1   7  13        3.68      -42.73    167.98 o 
   0   7  13      371.90      444.51    215.33 o 
   1   7  13       66.93      -41.76    162.65 o 
   2   7  13      277.02      196.46    173.86 o 
   3   7  13     1497.04     1594.67    306.61 o 
   4   7  13      141.28      136.42    190.14 o 
   5   7  13        3.62       61.71    180.57 o 
   6   7  13      508.48      687.72    252.03 o 
   7   7  13      192.04      166.85    213.89 o 
   8   7  13      121.24      327.85    258.57 o 
   9   7  13      207.13      382.75    241.46 o 
 -18   8  13      320.37      467.71    243.37 o 
 -17   8  13       49.06      142.49    184.02 o 
 -16   8  13        1.26     -144.52    219.76 o 
 -15   8  13       53.37      -46.75    229.41 o 
 -14   8  13        3.35      -16.36    278.83 o 
 -13   8  13      145.30      257.68    195.17 o 
 -12   8  13       27.43      110.99    206.06 o 
 -11   8  13        4.10       49.44    231.43 o 
 -10   8  13      125.26      195.86    213.83 o 
  -9   8  13      140.50      182.18    246.30 o 
  -8   8  13       27.05        9.96    194.73 o 
  -7   8  13       39.67     -100.56    217.60 o 
  -6   8  13       42.62      137.88    200.39 o 
  -5   8  13        8.85        6.71    172.16 o 
  -4   8  13      201.20      138.59    231.88 o 
  -3   8  13      184.77      215.10    246.97 o 
  -2   8  13       54.25       53.24    170.38 o 
  -1   8  13       79.59       72.29    207.05 o 
   0   8  13       31.22      380.15    247.28 o 
   1   8  13       44.00       -3.77    185.57 o 
   2   8  13       97.64     -140.37    234.57 o 
   3   8  13       94.20      239.92    189.05 o 
   4   8  13      122.40      -82.22    187.61 o 
   5   8  13       12.76       89.12    179.84 o 
   6   8  13       17.55     -129.02    189.46 o 
 -14   9  13      504.68      762.23    424.88 o 
 -13   9  13      424.52      425.04    281.06 o 
 -12   9  13      154.61      312.02    264.47 o 
 -11   9  13      113.62      322.59    274.53 o 
 -10   9  13        3.65      -25.69    215.16 o 
  -9   9  13       68.48      -15.99    205.12 o 
  -8   9  13      169.93      398.24    309.81 o 
  -7   9  13        0.86       53.92    188.80 o 
  -6   9  13      177.13      351.21    275.95 o 
  -5   9  13      264.24      500.87    228.69 o 
  -4   9  13       22.17      115.87    260.60 o 
  -3   9  13      793.66      865.31    256.53 o 
  -2   9  13      248.14      295.25    275.68 o 
  -1   9  13       55.56      166.53    439.14 o 
   0   9  13        1.50      129.93    200.05 o 
   1   9  13      103.24      113.37    251.39 o 
   2   9  13        2.95      -61.09    307.84 o 
 -27   0  14     1079.11      905.83    368.82 o 
 -26   0  14     1210.16     1636.59    500.12 o 
 -25   0  14     1071.32     1202.36    396.85 o 
 -24   0  14      209.53      280.31    356.53 o 
 -23   0  14       72.98      348.66    278.34 o 
 -22   0  14      109.78      238.51    252.27 o 
 -21   0  14     2385.10     1989.67    467.67 o 
 -20   0  14     1934.66     2482.91    480.94 o 
 -19   0  14     1299.32     1232.85    394.89 o 
 -18   0  14       75.98       11.80    271.45 o 
 -17   0  14      669.71      743.05    342.27 o 
 -16   0  14     1921.35     1639.05    365.87 o 
 -15   0  14      717.31      622.08    274.40 o 
 -14   0  14    19799.23    22343.76   1138.92 o 
 -13   0  14      153.57       62.12    126.87 o 
 -12   0  14       51.53      -13.24    109.30 o 
 -11   0  14      153.15      188.79    135.14 o 
 -10   0  14       68.71      -59.50    153.43 o 
  -9   0  14      158.78      295.55    181.95 o 
  -8   0  14    21494.39    20738.16    825.67 o 
  -7   0  14      743.65      540.45    212.44 o 
  -6   0  14     2979.92     2707.16    328.50 o 
  -5   0  14      371.66      466.19    205.07 o 
  -4   0  14      216.37      367.84    168.67 o 
  -3   0  14      702.24      673.38    137.72 o 
  -2   0  14     5692.34     5822.72    313.16 o 
  -1   0  14     2088.63     1983.17    201.23 o 
   0   0  14      512.96      434.10    154.50 o 
   1   0  14      316.71      274.14    138.96 o 
   2   0  14      412.70      414.30    150.78 o 
   3   0  14     2324.73     2550.45    263.73 o 
   4   0  14     3972.69     4116.10    426.36 o 
   5   0  14     3983.50     4050.94    332.78 o 
   6   0  14      275.40      324.17    158.10 o 
   7   0  14       57.85      -72.64    124.63 o 
   8   0  14       15.61      -72.13    127.19 o 
   9   0  14      398.72      451.36    246.62 o 
  10   0  14     3166.64     3095.88    344.42 o 
  11   0  14      796.68      716.59    228.94 o 
  12   0  14      687.99      504.07    184.87 o 
  13   0  14      186.87      -77.59    190.61 o 
  14   0  14      549.50      437.56    226.01 o 
 -27   1  14       55.27      -78.81    245.41 o 
 -26   1  14      193.87      240.97    198.34 o 
 -25   1  14      793.26      892.41    300.44 o 
 -24   1  14      113.60       49.39    208.36 o 
 -23   1  14     1037.23      988.27    268.16 o 
 -22   1  14       29.94      109.15    170.91 o 
 -21   1  14      147.43      -20.76    173.30 o 
 -20   1  14        5.36      -86.49    140.31 o 
 -19   1  14      442.15      474.04    234.57 o 
 -18   1  14       11.44      -30.45    149.13 o 
 -17   1  14        2.39     -198.10    149.05 o 
 -16   1  14       48.43      -49.63    130.76 o 
 -15   1  14      138.38      -23.22    116.34 o 
 -14   1  14      425.19      315.16    109.78 o 
 -13   1  14      891.23      614.83    116.19 o 
 -12   1  14     3414.36     3301.81    231.34 o 
 -11   1  14      108.11      127.20     84.21 o 
 -10   1  14      746.69      959.97    123.06 o 
  -9   1  14     2933.52     2841.68    192.40 o 
  -8   1  14       93.82       31.40     97.16 o 
  -7   1  14      761.08      625.44    127.71 o 
  -6   1  14     1403.49     1318.40    142.99 o 
  -5   1  14        1.75      -45.52     78.14 o 
  -4   1  14        4.44       23.05     74.69 o 
  -3   1  14      332.20      233.57     96.44 o 
  -2   1  14      441.19      349.06    108.94 o 
  -1   1  14     1249.24     1188.64    153.64 o 
   0   1  14       72.09       67.48    116.14 o 
   1   1  14     1248.87     1031.32    182.46 o 
   2   1  14      545.11      390.57    163.86 o 
   3   1  14      189.26      485.24    177.46 o 
   4   1  14     1870.60     1621.68    229.39 o 
   5   1  14      109.75       87.38    141.85 o 
   6   1  14      415.95      291.04    189.26 o 
   7   1  14       36.14       71.16    127.90 o 
   8   1  14      204.52      257.09    137.12 o 
   9   1  14       26.59        8.96    113.64 o 
  10   1  14       68.03      249.23    143.93 o 
  11   1  14       88.27      102.71    130.84 o 
  12   1  14       72.76      152.23    124.89 o 
  13   1  14      352.64      350.69    161.09 o 
  14   1  14      457.65      499.96    190.58 o 
 -27   2  14       10.68     -179.53    212.99 o 
 -26   2  14      538.54      449.58    241.62 o 
 -25   2  14      203.15       21.30    271.21 o 
 -24   2  14     2359.23     3130.99    398.82 o 
 -23   2  14      631.14      836.27    194.47 o 
 -22   2  14       86.99      121.97    165.75 o 
 -21   2  14        7.83       70.10    127.47 o 
 -20   2  14     2520.13     2958.36    274.80 o 
 -19   2  14     1451.41     1403.27    205.03 o 
 -18   2  14      648.84      733.18    168.91 o 
 -17   2  14      480.00      544.32    157.08 o 
 -16   2  14     1129.11     1160.34    152.19 o 
 -15   2  14     1060.38      984.57    150.69 o 
 -14   2  14      538.27      477.93    120.20 o 
 -13   2  14      536.52      543.82    116.22 o 
 -12   2  14     1818.47     1957.59    185.65 o 
 -11   2  14    10400.52    10579.20    463.64 o 
 -10   2  14      121.73       78.55     82.95 o 
  -9   2  14      788.95      732.63    113.11 o 
  -8   2  14     5713.46     5851.43    271.37 o 
  -7   2  14     2352.86     2108.22    180.85 o 
  -6   2  14      111.06       47.03     97.56 o 
  -5   2  14     3956.06     4101.21    307.57 o 
  -4   2  14     2058.74     2354.56    345.22 o 
  -3   2  14     2573.36     2248.83    236.23 o 
  -2   2  14      940.74      723.66    168.45 o 
  -1   2  14        1.72     -145.87    105.03 o 
   0   2  14      260.57       34.80    138.93 o 
   1   2  14     2740.73     2788.13    278.46 o 
   2   2  14     2140.48     2425.70    267.97 o 
   3   2  14      746.01      774.84    191.76 o 
   4   2  14     2620.03     2425.79    341.28 o 
   5   2  14       96.45        2.48    139.83 o 
   6   2  14      400.60      437.58    193.90 o 
   7   2  14      574.81      408.04    162.71 o 
   8   2  14     1380.23     1567.71    275.92 o 
   9   2  14      349.81      657.59    227.32 o 
  10   2  14      875.49      792.17    207.28 o 
  11   2  14       57.56      -39.76    161.75 o 
  12   2  14        8.39      333.46    186.27 o 
  13   2  14       20.79       -3.05    205.15 o 
  14   2  14      990.92     1374.48    451.93 o 
 -26   3  14        2.64       53.76    169.13 o 
 -25   3  14       44.88      204.39    189.89 o 
 -24   3  14      186.31      124.11    178.82 o 
 -23   3  14       40.05       36.99    129.10 o 
 -22   3  14      530.70      624.88    183.61 o 
 -21   3  14       12.44       47.13    195.91 o 
 -20   3  14        7.15        1.55    140.88 o 
 -19   3  14        3.74       -0.14    111.60 o 
 -18   3  14      706.36      632.81    168.86 o 
 -17   3  14      123.75       61.94    119.60 o 
 -16   3  14      100.57      123.28    119.61 o 
 -15   3  14       35.34      132.39    110.55 o 
 -14   3  14      161.25      179.30    107.26 o 
 -13   3  14      774.81      655.03    129.75 o 
 -12   3  14      178.28      114.50    107.35 o 
 -11   3  14      163.77       65.17     93.28 o 
 -10   3  14      363.63      210.10    133.96 o 
  -9   3  14       87.29       -8.31     93.59 o 
  -8   3  14        3.36       42.46    117.94 o 
  -7   3  14       74.54      102.30    124.81 o 
  -6   3  14       13.69       44.81    122.45 o 
  -5   3  14       42.47      -54.90    141.56 o 
  -4   3  14      404.94      336.55    152.78 o 
  -3   3  14     1632.59     1309.52    266.54 o 
  -2   3  14       20.02        5.18    123.53 o 
  -1   3  14      197.09      -13.36    146.64 o 
   0   3  14      277.83       86.63    138.87 o 
   1   3  14       60.12      -61.83    150.53 o 
   2   3  14        0.60      -27.08    157.01 o 
   3   3  14      243.05      232.41    140.12 o 
   4   3  14     1745.31     1515.56    233.11 o 
   5   3  14       81.34      -52.70    137.06 o 
   6   3  14       22.60       11.29    156.70 o 
   7   3  14       85.29       40.45    159.86 o 
   8   3  14       23.28       35.40    189.28 o 
   9   3  14        4.60       71.77    155.94 o 
  10   3  14       41.29      -10.39    145.92 o 
  11   3  14        8.07     -113.16    202.14 o 
  12   3  14        0.90     -299.48    199.66 o 
  13   3  14        0.52       43.94    197.93 o 
 -25   4  14      604.78      449.89    224.04 o 
 -24   4  14      480.08      403.81    197.77 o 
 -23   4  14      231.20      241.82    169.80 o 
 -22   4  14       33.81      124.43    143.23 o 
 -21   4  14       16.36      116.52    177.06 o 
 -20   4  14     1526.78     1588.64    230.61 o 
 -19   4  14      429.62      465.12    160.10 o 
 -18   4  14     2597.82     2650.94    223.82 o 
 -17   4  14      356.27      390.39    139.09 o 
 -16   4  14       73.93       40.54    111.62 o 
 -15   4  14        4.50      -59.91     92.69 o 
 -14   4  14     2021.78     2124.65    185.64 o 
 -13   4  14       31.81       24.36    104.90 o 
 -12   4  14      599.68      524.21    134.52 o 
 -11   4  14     3024.19     2791.35    235.92 o 
 -10   4  14       23.31      -49.79    124.84 o 
  -9   4  14     1936.41     1756.62    206.10 o 
  -8   4  14     5991.22     5870.46    313.86 o 
  -7   4  14      354.85      356.34    132.39 o 
  -6   4  14        0.95       -7.66    135.27 o 
  -5   4  14      909.05      929.22    217.55 o 
  -4   4  14     1297.17     1402.26    226.33 o 
  -3   4  14      188.13      248.19    171.12 o 
  -2   4  14     5493.27     5788.06    591.10 o 
  -1   4  14      109.49      199.53    137.29 o 
   0   4  14       14.85        1.16    143.13 o 
   1   4  14        7.81       38.12    145.66 o 
   2   4  14     1002.77     1351.56    254.15 o 
   3   4  14      128.64      123.08    207.03 o 
   4   4  14      944.33     1027.86    230.80 o 
   5   4  14      275.53       33.40    183.16 o 
   6   4  14       26.50      -84.02    184.61 o 
   7   4  14      122.19      360.62    188.75 o 
   8   4  14     1406.50     1342.83    264.23 o 
   9   4  14      424.31      416.84    196.66 o 
  10   4  14      621.48      537.27    223.14 o 
  11   4  14      167.33       86.43    219.50 o 
  12   4  14        7.73     -157.97    173.00 o 
 -24   5  14        8.47      -66.35    171.47 o 
 -23   5  14       22.86     -157.76    142.75 o 
 -22   5  14       95.39        6.32    149.94 o 
 -21   5  14        6.44       89.08    167.38 o 
 -20   5  14      561.64      431.10    191.74 o 
 -19   5  14      187.32      194.18    140.52 o 
 -18   5  14      101.41       32.86    130.44 o 
 -17   5  14       23.23        7.64    112.05 o 
 -16   5  14      880.35      760.09    147.97 o 
 -15   5  14      835.35      958.89    149.64 o 
 -14   5  14        3.99       33.13    102.02 o 
 -13   5  14       16.96        7.39     90.16 o 
 -12   5  14      678.96      654.26    134.24 o 
 -11   5  14        7.86       27.29    115.83 o 
 -10   5  14      160.28      217.28    124.55 o 
  -9   5  14      511.13      741.06    160.13 o 
  -8   5  14       72.17       64.65    128.27 o 
  -7   5  14      237.12      366.67    122.94 o 
  -6   5  14       42.23       38.53    155.14 o 
  -5   5  14      142.96      136.79    139.02 o 
  -4   5  14       10.05       43.34    151.51 o 
  -3   5  14     1129.65     1169.55    221.14 o 
  -2   5  14       12.72       17.79    150.25 o 
  -1   5  14       90.37       52.93    176.07 o 
   0   5  14     1088.79      998.49    215.88 o 
   1   5  14     1110.64      979.03    221.10 o 
   2   5  14        0.69       83.96    198.64 o 
   3   5  14       11.41      -40.38    150.63 o 
   4   5  14       31.64      157.63    178.65 o 
   5   5  14      177.47       70.52    176.60 o 
   6   5  14      372.55      209.77    187.37 o 
   7   5  14      321.14      370.11    205.23 o 
   8   5  14      144.41       30.20    177.39 o 
   9   5  14      566.63      659.71    242.31 o 
  10   5  14       42.42      -72.55    177.94 o 
  11   5  14       54.02      173.46    216.23 o 
 -22   6  14        4.79     -161.08    156.28 o 
 -21   6  14      783.66     1045.12    225.66 o 
 -20   6  14     2848.31     3872.88    281.57 o 
 -19   6  14       73.25      235.99    162.63 o 
 -18   6  14       20.26     -149.50    153.53 o 
 -17   6  14        1.25       10.86    140.74 o 
 -16   6  14       73.64      -66.04    136.08 o 
 -15   6  14       79.54      130.90    146.41 o 
 -14   6  14     5390.42     6053.68    373.32 o 
 -13   6  14        0.14      102.10    119.16 o 
 -12   6  14      238.83      112.96    157.98 o 
 -11   6  14       23.12       14.72    163.63 o 
 -10   6  14      136.34      -50.89    198.72 o 
  -9   6  14      200.71      114.84    232.11 o 
  -8   6  14     3449.72     3873.93    397.35 o 
  -7   6  14      484.20      560.33    234.85 o 
  -6   6  14        7.79      -33.18    186.30 o 
  -5   6  14       74.15       70.86    197.19 o 
  -4   6  14        2.98     -123.34    153.99 o 
  -3   6  14       48.85      -13.96    146.30 o 
  -2   6  14     3334.16     3950.75    498.40 o 
  -1   6  14      903.95      929.06    226.71 o 
   0   6  14       30.79      -40.05    152.92 o 
   1   6  14       16.02       18.19    152.48 o 
   2   6  14      553.77      370.57    251.05 o 
   3   6  14      461.29      476.95    210.15 o 
   4   6  14     1128.14     1562.03    279.02 o 
   5   6  14      696.03      703.80    236.71 o 
   6   6  14      181.42      277.17    243.67 o 
   7   6  14       13.24       10.07    222.59 o 
   8   6  14       40.58       11.31    195.03 o 
   9   6  14      782.15     1190.25    282.46 o 
 -20   7  14       46.03       38.74    186.88 o 
 -19   7  14      504.83      855.73    250.27 o 
 -18   7  14      183.27      342.33    238.49 o 
 -17   7  14       65.38      307.96    209.53 o 
 -16   7  14      344.34      497.90    243.57 o 
 -15   7  14       78.89      263.35    194.31 o 
 -14   7  14       29.10      -47.14    182.65 o 
 -13   7  14      208.13      336.76    153.76 o 
 -12   7  14      138.65      125.70    144.63 o 
 -11   7  14      204.17      127.59    152.88 o 
 -10   7  14      240.14      318.28    215.36 o 
  -9   7  14      328.78      263.91    204.88 o 
  -8   7  14      144.52      146.75    171.97 o 
  -7   7  14      223.12      163.08    175.94 o 
  -6   7  14      830.29      929.28    229.67 o 
  -5   7  14        4.73       -7.47    171.94 o 
  -4   7  14      266.36       14.34    221.27 o 
  -3   7  14      465.27      554.98    225.89 o 
  -2   7  14       16.06      -37.26    181.95 o 
  -1   7  14      133.72       18.77    175.37 o 
   0   7  14       38.66      177.00    186.02 o 
   1   7  14      168.09      105.27    172.52 o 
   2   7  14        1.41      -84.57    149.18 o 
   3   7  14      141.20       23.89    223.75 o 
   4   7  14       23.50       16.86    190.13 o 
   5   7  14        2.23      134.74    178.74 o 
   6   7  14      149.71      190.32    237.46 o 
   7   7  14       91.43      188.39    254.36 o 
 -17   8  14      514.60      516.92    234.15 o 
 -16   8  14        9.91      101.90    239.00 o 
 -15   8  14      144.71      246.88    303.42 o 
 -14   8  14      386.97      219.66    219.69 o 
 -13   8  14      477.31      961.95    305.51 o 
 -12   8  14      414.18      225.80    216.93 o 
 -11   8  14      351.15      632.61    253.46 o 
 -10   8  14       60.83       10.36    239.91 o 
  -9   8  14      318.15       99.51    200.97 o 
  -8   8  14      105.39      409.55    260.75 o 
  -7   8  14      123.83      188.41    213.38 o 
  -6   8  14      241.76      343.38    233.58 o 
  -5   8  14      601.79      951.43    301.47 o 
  -4   8  14      979.84     1000.02    286.05 o 
  -3   8  14        1.42      -36.24    199.84 o 
  -2   8  14      221.55      145.35    251.11 o 
  -1   8  14      444.91      539.08    241.28 o 
   0   8  14      130.72      275.28    283.26 o 
   1   8  14      493.41      624.87    246.32 o 
   2   8  14      477.39      491.48    217.61 o 
   3   8  14      448.92      388.85    269.49 o 
   4   8  14      327.38      267.18    268.01 o 
 -11   9  14        0.79      122.38    220.70 o 
 -10   9  14       79.91      -94.94    251.47 o 
  -9   9  14       32.39      -87.38    247.23 o 
  -8   9  14       36.59      -68.97    188.05 o 
  -7   9  14       58.86      -93.73    252.77 o 
  -6   9  14       10.82      118.75    230.29 o 
  -5   9  14        6.95      -60.99    220.67 o 
  -4   9  14       29.15       47.44    221.13 o 
  -3   9  14       50.28       14.82    260.24 o 
  -2   9  14        1.40      130.67    213.68 o 
  -1   9  14      232.03     -108.68    377.18 o 
 -26   1  15      301.30      317.70    239.43 o 
 -25   1  15     1684.01     1863.48    375.71 o 
 -24   1  15      524.04      737.22    351.36 o 
 -23   1  15      180.98       42.43    206.29 o 
 -22   1  15     1066.74      947.38    260.64 o 
 -21   1  15      536.15      347.23    211.43 o 
 -20   1  15      243.05      190.59    248.83 o 
 -19   1  15     2867.21     3775.57    540.20 o 
 -18   1  15       33.61     -106.40    201.36 o 
 -17   1  15      665.68      980.98    255.35 o 
 -16   1  15      179.27      316.93    185.08 o 
 -15   1  15     1589.84     1658.15    257.23 o 
 -14   1  15       27.74      -15.49    120.03 o 
 -13   1  15     6061.52     6222.34    329.32 o 
 -12   1  15      604.14      418.44    133.88 o 
 -11   1  15       31.06      -47.70    100.87 o 
 -10   1  15        0.95     -157.82    105.21 o 
  -9   1  15     3059.50     3325.49    325.06 o 
  -8   1  15      313.54      261.56    143.86 o 
  -7   1  15    11041.78    11306.12    370.54 o 
  -6   1  15      872.04      978.97    173.17 o 
  -5   1  15      113.39       91.55    103.29 o 
  -4   1  15        1.15       58.92    100.44 o 
  -3   1  15     2316.35     2457.99    197.73 o 
  -2   1  15      249.01      221.63    109.37 o 
  -1   1  15     1801.65     1924.45    182.39 o 
   0   1  15     4231.92     4210.58    258.08 o 
   1   1  15       46.71       32.66    107.83 o 
   2   1  15        3.21      -22.00    143.59 o 
   3   1  15     1743.16     1767.75    237.50 o 
   4   1  15      639.36      505.76    175.50 o 
   5   1  15     1740.86     1644.38    246.10 o 
   6   1  15      847.73      614.49    188.36 o 
   7   1  15      164.25      134.00    178.87 o 
   8   1  15     1390.60     1193.67    233.10 o 
   9   1  15     2038.21     2351.70    296.76 o 
  10   1  15       18.57      -75.74    137.63 o 
  11   1  15      323.89      263.01    176.74 o 
  12   1  15      508.72      860.12    243.93 o 
  13   1  15      285.19      464.76    243.44 o 
 -26   2  15       54.45      202.91    195.70 o 
 -25   2  15      463.81      560.10    291.44 o 
 -24   2  15      330.30      394.88    222.28 o 
 -23   2  15      137.17       78.77    210.80 o 
 -22   2  15      196.72      146.36    202.52 o 
 -21   2  15       58.96      113.50    228.18 o 
 -20   2  15        1.26      -39.41    180.40 o 
 -19   2  15       34.49       -3.65    176.58 o 
 -18   2  15      688.06      886.46    262.84 o 
 -17   2  15      126.85      113.07    127.98 o 
 -16   2  15       20.80      -22.41    123.13 o 
 -15   2  15      656.58      748.21    136.50 o 
 -14   2  15      782.90      678.52    127.35 o 
 -13   2  15     1521.96     1772.15    183.48 o 
 -12   2  15     1053.44     1287.38    157.11 o 
 -11   2  15      356.73      196.69    115.24 o 
 -10   2  15     1919.20     1710.10    150.36 o 
  -9   2  15     1399.23     1482.49    169.23 o 
  -8   2  15      150.55       41.33    104.53 o 
  -7   2  15      903.76      683.94    136.52 o 
  -6   2  15     1888.04     1770.75    172.80 o 
  -5   2  15      825.82      802.17    130.43 o 
  -4   2  15      261.92      260.87    151.38 o 
  -3   2  15      641.77      555.14    160.93 o 
  -2   2  15      736.73      596.05    162.60 o 
  -1   2  15       10.35       53.91    142.73 o 
   0   2  15      604.30      744.17    180.00 o 
   1   2  15     1699.58     1714.72    246.37 o 
   2   2  15      154.19      115.00    161.59 o 
   3   2  15      208.01      133.32    173.39 o 
   4   2  15      667.78      924.24    209.28 o 
   5   2  15       79.86      -99.97    133.21 o 
   6   2  15       37.50       45.13    148.10 o 
   7   2  15      112.15      308.78    178.06 o 
   8   2  15      110.22      165.17    198.77 o 
   9   2  15       23.04      213.90    176.77 o 
  10   2  15      262.23      365.75    229.90 o 
  11   2  15      234.43      321.57    226.72 o 
  12   2  15        5.22       45.76    212.54 o 
 -25   3  15      956.81     1352.71    278.78 o 
 -24   3  15       19.18      128.84    196.08 o 
 -23   3  15      938.05     1152.55    239.22 o 
 -22   3  15     1076.51     1402.74    226.99 o 
 -21   3  15      151.14      128.07    155.45 o 
 -20   3  15     2431.70     2465.28    263.66 o 
 -19   3  15      578.11      955.42    198.48 o 
 -18   3  15       90.25       42.18    152.12 o 
 -17   3  15     3584.35     3999.44    302.37 o 
 -16   3  15      988.11     1181.55    160.63 o 
 -15   3  15       31.30       -4.24     95.62 o 
 -14   3  15     2143.83     2435.51    211.24 o 
 -13   3  15       69.60       61.09    106.26 o 
 -12   3  15      997.45      744.08    161.05 o 
 -11   3  15      360.71      397.45    121.92 o 
 -10   3  15     2328.00     2559.03    229.83 o 
  -9   3  15      815.72      744.33    121.98 o 
  -8   3  15     7109.13     6750.72    311.63 o 
  -7   3  15      323.17      225.13    166.01 o 
  -6   3  15        3.64      -40.00    136.68 o 
  -5   3  15       41.06      -15.09    136.96 o 
  -4   3  15     1277.14     1468.10    235.88 o 
  -3   3  15     6214.22     6298.56    406.98 o 
  -2   3  15     3663.29     3870.53    332.67 o 
  -1   3  15       72.06       46.03    153.12 o 
   0   3  15        4.81     -107.74    156.63 o 
   1   3  15     1575.00     1557.40    250.08 o 
   2   3  15      407.44      466.94    180.36 o 
   3   3  15     2260.87     2274.55    288.68 o 
   4   3  15        4.29       31.23    149.43 o 
   5   3  15      259.53      232.44    193.26 o 
   6   3  15      284.26      103.91    175.11 o 
   7   3  15       18.87      -82.32    186.20 o 
   8   3  15       24.42       -8.21    161.68 o 
   9   3  15     2998.39     3469.27    369.28 o 
  10   3  15       49.69      112.52    227.75 o 
  11   3  15        1.72       25.00    217.50 o 
  12   3  15        0.37       11.07    193.56 o 
 -24   4  15      159.17      198.65    167.57 o 
 -23   4  15       89.55       27.12    174.71 o 
 -22   4  15      327.05      394.72    194.80 o 
 -21   4  15      272.24      270.03    154.08 o 
 -20   4  15       39.22      220.64    157.47 o 
 -19   4  15     1794.96     1530.70    228.37 o 
 -18   4  15      114.75      122.69    165.00 o 
 -17   4  15      267.70      268.36    119.32 o 
 -16   4  15     1035.27      980.45    160.45 o 
 -15   4  15      218.13      186.35    127.45 o 
 -14   4  15        5.49      155.74    124.19 o 
 -13   4  15      203.59        6.16    108.93 o 
 -12   4  15       90.53       84.34    119.93 o 
 -11   4  15     1129.33     1021.58    173.00 o 
 -10   4  15       47.48      -52.64    126.49 o 
  -9   4  15      684.09      673.83    148.58 o 
  -8   4  15       58.77       95.11    116.85 o 
  -7   4  15      590.00      341.95    135.26 o 
  -6   4  15      698.78      728.33    190.00 o 
  -5   4  15      543.02      458.39    194.93 o 
  -4   4  15       18.80      -61.05    175.71 o 
  -3   4  15      168.88       39.19    149.42 o 
  -2   4  15     1673.34     1776.04    251.95 o 
  -1   4  15       26.90      -35.03    119.97 o 
   0   4  15      399.18      338.86    174.69 o 
   1   4  15     1884.17     1900.97    285.74 o 
   2   4  15      255.52      163.48    244.16 o 
   3   4  15      190.30       14.83    243.18 o 
   4   4  15       16.50      180.05    191.83 o 
   5   4  15      224.02      398.59    338.33 o 
   6   4  15       54.17      136.12    203.92 o 
   7   4  15      468.65      417.34    190.53 o 
   8   4  15      172.59      135.21    214.01 o 
   9   4  15       17.90      -35.00    184.97 o 
  10   4  15      326.49      428.08    206.79 o 
  11   4  15       59.70      141.02    231.94 o 
 -23   5  15        3.45       30.94    162.50 o 
 -22   5  15      159.39       95.18    158.13 o 
 -21   5  15      558.04      392.03    189.14 o 
 -20   5  15      237.25      218.53    160.29 o 
 -19   5  15     1578.94     2257.82    278.85 o 
 -18   5  15      377.31      396.37    132.70 o 
 -17   5  15        0.57      -25.10    127.50 o 
 -16   5  15      490.27      283.36    133.37 o 
 -15   5  15     1185.09     1422.45    225.01 o 
 -14   5  15       43.46       10.82    111.69 o 
 -13   5  15     4383.17     4803.59    282.02 o 
 -12   5  15      509.10      682.17    166.80 o 
 -11   5  15      346.28      267.39    147.95 o 
 -10   5  15      291.38      273.42    146.25 o 
  -9   5  15      810.71     1188.52    182.55 o 
  -8   5  15      751.25      447.86    196.98 o 
  -7   5  15     1815.57     2007.15    294.99 o 
  -6   5  15      325.09      318.14    171.56 o 
  -5   5  15      324.42      388.85    206.87 o 
  -4   5  15      138.65       41.08    183.43 o 
  -3   5  15      625.86      532.69    175.90 o 
  -2   5  15      284.44      273.59    154.60 o 
  -1   5  15     1840.16     1996.87    302.00 o 
   0   5  15       59.13      216.64    196.29 o 
   1   5  15        4.55      -95.31    149.85 o 
   2   5  15      140.34      368.24    199.66 o 
   3   5  15      760.16      643.87    234.91 o 
   4   5  15      227.26      339.65    200.40 o 
   5   5  15      402.78      494.13    210.13 o 
   6   5  15     1378.76     1588.31    274.20 o 
   7   5  15      159.66      308.19    240.00 o 
   8   5  15      248.65      464.06    277.60 o 
   9   5  15      366.42      515.56    261.84 o 
 -21   6  15      153.75      168.49    243.14 o 
 -20   6  15        1.20      106.23    179.13 o 
 -19   6  15        4.15       38.03    153.38 o 
 -18   6  15        0.55       14.98    137.02 o 
 -17   6  15       44.11       14.39    149.65 o 
 -16   6  15       69.97      -55.94    123.62 o 
 -15   6  15      130.85      240.08    156.81 o 
 -14   6  15      542.99      608.33    180.03 o 
 -13   6  15        2.01      -64.31    137.91 o 
 -12   6  15       15.09      -60.96    137.32 o 
 -11   6  15       27.57     -157.57    213.18 o 
 -10   6  15       20.90      -83.79    202.60 o 
  -9   6  15        2.74     -107.29    195.36 o 
  -8   6  15       10.52      -89.32    169.23 o 
  -7   6  15      117.92      117.94    171.35 o 
  -6   6  15       18.56      -17.15    171.96 o 
  -5   6  15        1.55     -263.11    188.86 o 
  -4   6  15       22.38      -91.96    189.66 o 
  -3   6  15       48.00      -79.46    173.50 o 
  -2   6  15      111.89       98.00    215.22 o 
  -1   6  15       50.92      -77.32    272.19 o 
   0   6  15       59.93     -148.84    194.88 o 
   1   6  15        0.40       35.44    203.69 o 
   2   6  15       34.38       25.12    175.82 o 
   3   6  15        3.09      -61.19    144.98 o 
   4   6  15       24.29      -79.38    149.80 o 
   5   6  15       18.72     -138.74    219.36 o 
   6   6  15        3.77     -214.99    217.15 o 
   7   6  15       26.38        7.17    171.04 o 
   8   6  15      227.23      155.93    251.42 o 
 -19   7  15      187.77      448.27    203.43 o 
 -18   7  15       32.02       15.17    221.15 o 
 -17   7  15        0.84       43.89    216.16 o 
 -16   7  15      134.23      204.61    226.28 o 
 -15   7  15      199.65      329.64    241.39 o 
 -14   7  15      592.76      578.22    187.22 o 
 -13   7  15     1779.55     1900.05    256.37 o 
 -12   7  15        2.00       93.25    172.18 o 
 -11   7  15      218.82      -13.50    192.36 o 
 -10   7  15        0.85       27.00    220.13 o 
  -9   7  15      224.68      242.67    209.58 o 
  -8   7  15       89.05       33.31    166.94 o 
  -7   7  15     1140.85     1695.47    298.58 o 
  -6   7  15      499.34      697.33    262.68 o 
  -5   7  15      199.76      232.66    241.44 o 
  -4   7  15      711.08      538.56    232.77 o 
  -3   7  15     1441.02     1446.67    308.98 o 
  -2   7  15       75.67      108.94    174.16 o 
  -1   7  15      217.95      554.56    237.20 o 
   0   7  15     1083.53     1355.13    300.87 o 
   1   7  15        0.55     -110.50    151.15 o 
   2   7  15       45.12       25.23    162.64 o 
   3   7  15     1385.31     1410.63    299.22 o 
   4   7  15       57.19       -1.65    198.64 o 
   5   7  15      177.92       73.06    205.37 o 
 -15   8  15        6.00      -79.44    173.95 o 
 -14   8  15        2.23      173.07    194.92 o 
 -13   8  15       19.23      222.48    256.46 o 
 -12   8  15      183.68      231.39    264.52 o 
 -11   8  15       41.36      171.53    252.92 o 
 -10   8  15        1.67      106.70    207.23 o 
  -9   8  15       73.38      318.56    263.74 o 
  -8   8  15        0.63     -163.73    167.19 o 
  -7   8  15       14.32     -109.41    200.41 o 
  -6   8  15       12.15      -56.13    202.51 o 
  -5   8  15       77.97      123.95    200.10 o 
  -4   8  15        4.21      111.88    254.59 o 
  -3   8  15      316.41      366.83    225.72 o 
  -2   8  15       38.70      -61.25    234.13 o 
  -1   8  15      231.88       73.82    226.95 o 
   0   8  15      148.58     -126.12    156.82 o 
   1   8  15       62.79      110.74    217.03 o 
   2   8  15       59.13       -2.46    186.70 o 
 -26   0  16     1125.18     1451.69    446.52 o 
 -25   0  16       50.46      311.29    402.75 o 
 -24   0  16      939.95     1125.15    392.92 o 
 -23   0  16      339.71       79.17    348.66 o 
 -22   0  16      502.64      505.53    366.86 o 
 -21   0  16     1200.21     1234.33    388.49 o 
 -20   0  16     1026.55     1835.75    431.77 o 
 -19   0  16     1212.36     1046.47    342.27 o 
 -18   0  16     1159.33     1142.86    346.20 o 
 -17   0  16        3.33     -234.57    186.87 o 
 -16   0  16     1627.35     1676.91    380.62 o 
 -15   0  16      100.85      247.85    241.46 o 
 -14   0  16    14214.72    15521.04   1009.10 o 
 -13   0  16      498.01      565.53    327.02 o 
 -12   0  16     2843.92     3127.86    286.85 o 
 -11   0  16     1118.25      840.92    254.73 o 
 -10   0  16      299.55      278.83    205.56 o 
  -9   0  16       11.74       10.33    186.38 o 
  -8   0  16    10637.72    13017.96    736.66 o 
  -7   0  16       87.03      471.60    236.05 o 
  -6   0  16     9957.14    10448.50    685.52 o 
  -5   0  16     2329.61     2617.17    384.56 o 
  -4   0  16       11.39       52.13    198.67 o 
  -3   0  16      794.64      946.64    255.23 o 
  -2   0  16     2800.60     2792.23    417.02 o 
  -1   0  16     2788.86     2655.52    416.52 o 
   0   0  16      628.65      295.06    206.05 o 
   1   0  16     1708.13     1677.41    333.91 o 
   2   0  16      274.28       20.16    228.18 o 
   3   0  16     2736.99     3027.30    468.65 o 
   4   0  16     1824.85     1782.15    366.36 o 
   5   0  16       63.58      100.81    249.82 o 
   6   0  16       27.05      125.40    257.19 o 
   7   0  16      464.41      388.49    238.51 o 
   8   0  16       10.23       -2.46    193.26 o 
   9   0  16      129.40      246.87    238.01 o 
  10   0  16      261.39      257.19    252.27 o 
  11   0  16      162.20       52.13    213.43 o 
 -26   1  16       36.30      -44.00    265.48 o 
 -25   1  16      497.95      341.58    227.10 o 
 -24   1  16      345.61      203.06    261.27 o 
 -23   1  16       14.21      -55.02    178.02 o 
 -22   1  16        4.99      -66.76    196.48 o 
 -21   1  16      284.86      228.34    222.77 o 
 -20   1  16        0.88     -124.85    178.43 o 
 -19   1  16      449.92      526.11    253.98 o 
 -18   1  16      110.26       91.79    211.93 o 
 -17   1  16        7.98       93.63    202.54 o 
 -16   1  16      833.22     1022.68    267.07 o 
 -15   1  16       25.70       38.43    170.96 o 
 -14   1  16      208.56      198.56    124.81 o 
 -13   1  16       39.01       24.85    120.31 o 
 -12   1  16     3217.47     3220.80    254.78 o 
 -11   1  16       33.31       49.28    105.22 o 
 -10   1  16       92.24      -16.32    130.23 o 
  -9   1  16      585.05      529.56    169.31 o 
  -8   1  16      626.23      738.80    162.36 o 
  -7   1  16        7.07     -145.55    103.81 o 
  -6   1  16      648.47      589.34    160.76 o 
  -5   1  16      477.84      472.54    172.51 o 
  -4   1  16       44.35       34.22    112.31 o 
  -3   1  16      116.43      123.66    136.61 o 
  -2   1  16     1614.85     1799.96    241.16 o 
  -1   1  16       17.00      -62.99    125.18 o 
   0   1  16      182.22      151.70    148.60 o 
   1   1  16      920.77      890.76    203.78 o 
   2   1  16      741.73      487.68    201.87 o 
   3   1  16      103.34       64.05    123.29 o 
   4   1  16      143.84      129.37    130.91 o 
   5   1  16      414.81      376.18    142.16 o 
   6   1  16        3.62       31.50    177.25 o 
   7   1  16       12.98      -17.90    167.45 o 
   8   1  16      308.78      471.84    213.38 o 
   9   1  16       14.92       64.73    200.02 o 
  10   1  16      222.73      151.27    157.33 o 
  11   1  16       33.60     -102.98    147.88 o 
 -25   2  16      199.50      506.02    251.65 o 
 -24   2  16     2845.82     3496.80    434.85 o 
 -23   2  16      117.86      347.60    223.94 o 
 -22   2  16      323.26       -0.66    257.19 o 
 -21   2  16      187.30      417.96    254.16 o 
 -20   2  16     1162.90     1141.64    292.24 o 
 -19   2  16      716.08      581.71    295.55 o 
 -18   2  16     1166.21     1577.91    286.94 o 
 -17   2  16       50.34       16.51    201.48 o 
 -16   2  16      393.90      382.54    199.95 o 
 -15   2  16      387.73      351.29    146.92 o 
 -14   2  16      196.72      224.07    137.84 o 
 -13   2  16     1481.68     1546.95    194.46 o 
 -12   2  16     1112.96     1182.92    221.54 o 
 -11   2  16      450.56      473.18    161.20 o 
 -10   2  16       26.53      -13.91     91.29 o 
  -9   2  16       48.45       21.12    115.94 o 
  -8   2  16     3915.64     3773.09    244.76 o 
  -7   2  16     4385.11     4488.80    261.76 o 
  -6   2  16      324.55      347.27    129.85 o 
  -5   2  16     1634.30     1853.06    192.21 o 
  -4   2  16     1852.95     1814.12    185.19 o 
  -3   2  16      515.72      379.22    152.57 o 
  -2   2  16      760.00      710.53    186.75 o 
  -1   2  16      910.45     1119.58    203.15 o 
   0   2  16        0.15      -21.12    153.92 o 
   1   2  16     1013.60     1026.71    213.90 o 
   2   2  16     2618.75     2777.18    310.94 o 
   3   2  16        1.44       22.43    173.30 o 
   4   2  16     1499.85     1755.50    278.72 o 
   5   2  16      225.01      129.71    144.17 o 
   6   2  16       62.62        0.96    184.99 o 
   7   2  16       31.74      -73.40    135.68 o 
   8   2  16      621.94      569.96    230.98 o 
   9   2  16       18.17      -82.42    201.85 o 
  10   2  16     2182.86     2293.39    347.64 o 
  11   2  16       56.93      220.82    224.37 o 
 -25   3  16       36.91     -112.87    185.90 o 
 -24   3  16       19.68      -13.59    210.73 o 
 -23   3  16       23.48       12.20    234.65 o 
 -22   3  16      432.74      793.85    258.85 o 
 -21   3  16      153.73      244.07    235.51 o 
 -20   3  16       95.05       51.91    167.08 o 
 -19   3  16      148.71      174.09    172.02 o 
 -18   3  16      259.48      213.44    152.48 o 
 -17   3  16      168.78      114.37    156.30 o 
 -16   3  16       37.10       10.14    121.11 o 
 -15   3  16      366.66      235.89    117.51 o 
 -14   3  16       23.72      -10.43    105.85 o 
 -13   3  16      105.04       70.64    116.55 o 
 -12   3  16       62.43      127.00    129.82 o 
 -11   3  16      559.92      309.79    127.81 o 
 -10   3  16      425.42      382.42    142.05 o 
  -9   3  16      344.30      257.11    107.06 o 
  -8   3  16       59.27       47.66    103.39 o 
  -7   3  16      453.33      345.29    178.51 o 
  -6   3  16       56.49      -46.91    152.96 o 
  -5   3  16      164.34        5.06    132.58 o 
  -4   3  16       35.62      174.29    164.45 o 
  -3   3  16     1427.96     1443.75    245.82 o 
  -2   3  16       90.56      270.84    159.32 o 
  -1   3  16       72.51       34.88    163.94 o 
   0   3  16      452.44      450.31    184.66 o 
   1   3  16      303.46      182.20    217.36 o 
   2   3  16        1.59       73.99    149.92 o 
   3   3  16      313.38      361.80    178.65 o 
   4   3  16      429.01      222.38    151.50 o 
   5   3  16       12.69      -25.72    187.58 o 
   6   3  16        8.50       54.80    170.84 o 
   7   3  16       10.19      -40.61    168.85 o 
   8   3  16       63.40      104.82    182.76 o 
   9   3  16        9.08     -101.67    212.58 o 
  10   3  16       83.62       -5.05    254.00 o 
 -24   4  16      757.13     1025.35    474.80 o 
 -23   4  16        7.72     -162.87    176.36 o 
 -22   4  16        0.65      -72.51    179.17 o 
 -21   4  16       73.27      184.77    165.03 o 
 -20   4  16      523.06      616.35    198.24 o 
 -19   4  16      738.29      934.31    197.59 o 
 -18   4  16      342.98      372.59    170.64 o 
 -17   4  16       65.47      121.05    119.78 o 
 -16   4  16      105.74      274.58    133.59 o 
 -15   4  16      237.27      165.47    115.43 o 
 -14   4  16     1681.07     1904.93    196.31 o 
 -13   4  16       27.28      -30.87    106.56 o 
 -12   4  16      640.45      528.72    150.65 o 
 -11   4  16     1056.29     1179.44    184.46 o 
 -10   4  16       38.56     -102.16    104.93 o 
  -9   4  16        2.92      -50.81    110.76 o 
  -8   4  16     2857.41     2914.89    250.39 o 
  -7   4  16     1376.47     1533.42    262.25 o 
  -6   4  16      151.59       -3.64    161.29 o 
  -5   4  16     1029.82     1004.01    244.61 o 
  -4   4  16      358.88      216.82    189.17 o 
  -3   4  16        0.43       35.62    132.30 o 
  -2   4  16     3746.01     3829.57    371.12 o 
  -1   4  16      395.29      339.07    179.43 o 
   0   4  16     1057.01     1005.09    241.78 o 
   1   4  16      161.28      265.48    176.30 o 
   2   4  16      171.77      289.96    298.01 o 
   3   4  16       26.03      145.25    245.14 o 
   4   4  16      772.65     1186.94    269.90 o 
   5   4  16       10.09       22.82    206.42 o 
   6   4  16      128.10       99.22    168.86 o 
   7   4  16      195.79      102.74    219.40 o 
   8   4  16      324.58      422.83    199.62 o 
   9   4  16      207.47      250.05    239.51 o 
 -22   5  16        2.33      113.18    224.74 o 
 -21   5  16       19.72       93.09    147.25 o 
 -20   5  16        1.52      -25.82    156.82 o 
 -19   5  16       14.67       64.14    149.65 o 
 -18   5  16      352.30      430.87    149.35 o 
 -17   5  16      318.45      267.12    127.74 o 
 -16   5  16      241.95       92.93    134.62 o 
 -15   5  16      414.74      622.09    149.03 o 
 -14   5  16       69.63      158.72    130.09 o 
 -13   5  16       17.32      100.57    122.43 o 
 -12   5  16       49.84       82.87    134.67 o 
 -11   5  16      178.56      256.77    154.28 o 
 -10   5  16       27.82      -99.22    147.05 o 
  -9   5  16      234.79      271.35    209.60 o 
  -8   5  16      144.35      302.54    207.47 o 
  -7   5  16        5.32     -158.53    147.47 o 
  -6   5  16      210.46       84.25    194.25 o 
  -5   5  16      577.01      426.65    213.63 o 
  -4   5  16        5.94     -210.18    170.62 o 
  -3   5  16      177.86      108.19    211.95 o 
  -2   5  16        7.71      -57.23    194.74 o 
  -1   5  16       43.92      210.17    153.79 o 
   0   5  16        1.32       30.76    141.49 o 
   1   5  16      342.88      592.35    214.81 o 
   2   5  16      414.57      285.27    189.17 o 
   3   5  16        6.07       74.39    264.32 o 
   4   5  16        8.12     -167.60    202.37 o 
   5   5  16       50.65     -131.10    148.99 o 
   6   5  16        1.12       79.79    224.91 o 
   7   5  16       33.70     -135.18    222.19 o 
   8   5  16      105.44     -109.88    182.20 o 
 -20   6  16     1686.01     2272.15    342.42 o 
 -19   6  16        0.26       98.58    155.58 o 
 -18   6  16      558.73      786.25    194.42 o 
 -17   6  16       83.72       -2.67    166.57 o 
 -16   6  16       70.19      202.61    175.90 o 
 -15   6  16       23.62       22.35    150.55 o 
 -14   6  16     2843.75     3442.49    306.63 o 
 -13   6  16       24.90      165.41    155.14 o 
 -12   6  16      597.63      963.74    273.84 o 
 -11   6  16      178.62       81.33    179.94 o 
 -10   6  16      120.56      -59.69    165.02 o 
  -9   6  16      108.91      288.45    192.17 o 
  -8   6  16     1416.32     1925.21    312.52 o 
  -7   6  16      204.55      419.40    207.00 o 
  -6   6  16      656.81      844.42    242.45 o 
  -5   6  16       21.57      -68.83    160.48 o 
  -4   6  16       11.39       56.84    213.60 o 
  -3   6  16       23.59       21.70    178.48 o 
  -2   6  16      370.28      662.51    338.83 o 
  -1   6  16        5.26       49.95    156.27 o 
   0   6  16      415.78      367.59    180.57 o 
   1   6  16      349.10      189.21    214.41 o 
   2   6  16       10.83       22.46    214.95 o 
   3   6  16      730.29     1274.50    290.87 o 
   4   6  16      921.87      880.95    243.09 o 
   5   6  16      401.03      264.33    227.01 o 
   6   6  16      274.39      242.44    320.38 o 
 -18   7  16       72.99      223.32    240.43 o 
 -17   7  16       11.10       44.82    226.34 o 
 -16   7  16        0.36     -151.63    186.13 o 
 -15   7  16        4.85       91.99    173.00 o 
 -14   7  16      114.99      205.49    172.98 o 
 -13   7  16      320.04      393.02    178.31 o 
 -12   7  16       75.35      200.92    149.06 o 
 -11   7  16      155.78       98.15    195.67 o 
 -10   7  16       14.85     -114.34    221.45 o 
  -9   7  16        1.63      -33.82    229.84 o 
  -8   7  16       31.35       57.36    190.87 o 
  -7   7  16        6.70      -55.00    182.58 o 
  -6   7  16      980.09     1086.99    278.73 o 
  -5   7  16      351.78      310.30    220.83 o 
  -4   7  16      174.43      144.41    197.42 o 
  -3   7  16        4.53       71.85    243.03 o 
  -2   7  16      174.14      331.41    203.70 o 
  -1   7  16      174.28       36.11    181.46 o 
   0   7  16       28.19      134.52    238.52 o 
   1   7  16       62.96      109.58    228.23 o 
   2   7  16       35.11      104.09    203.66 o 
   3   7  16        9.49       16.71    237.32 o 
 -13   8  16      404.86      401.55    224.09 o 
 -12   8  16      227.53      203.44    233.95 o 
 -11   8  16      160.74      224.49    225.18 o 
 -10   8  16      382.31      467.98    223.27 o 
  -9   8  16        0.44     -248.63    188.10 o 
  -8   8  16      154.94      432.67    277.86 o 
  -7   8  16       87.17       -8.70    217.29 o 
  -6   8  16       53.55       18.24    217.43 o 
  -5   8  16      487.42      979.92    311.36 o 
  -4   8  16      578.67      739.02    260.81 o 
  -3   8  16       76.06      274.29    231.06 o 
  -2   8  16      583.80      444.89    238.16 o 
 -25   1  17     1314.24     1198.31    303.19 o 
 -24   1  17      448.01      626.50    300.31 o 
 -23   1  17      281.40      342.63    225.97 o 
 -22   1  17      998.58      719.23    258.12 o 
 -21   1  17       13.83       64.99    201.62 o 
 -20   1  17      379.47      192.35    206.47 o 
 -19   1  17     1626.58     2576.58    371.14 o 
 -18   1  17       73.18      213.64    212.26 o 
 -17   1  17      707.50      597.05    233.08 o 
 -16   1  17        5.46        4.16    175.05 o 
 -15   1  17        7.70     -277.31    185.47 o 
 -14   1  17      129.76      182.50    194.49 o 
 -13   1  17     5302.86     5684.43    333.28 o 
 -12   1  17      551.66      370.64    164.41 o 
 -11   1  17        6.00      -15.14    108.39 o 
 -10   1  17      192.25      136.84    122.53 o 
  -9   1  17      122.12      108.23    146.34 o 
  -8   1  17      337.52      337.97    238.26 o 
  -7   1  17     4896.35     5649.93    373.80 o 
  -6   1  17      127.48      244.42    145.35 o 
  -5   1  17        6.97      -72.30    100.32 o 
  -4   1  17      603.25      518.02    186.96 o 
  -3   1  17      199.90      284.12    151.59 o 
  -2   1  17      693.44      744.97    191.74 o 
  -1   1  17     2066.40     2254.39    373.49 o 
   0   1  17      649.11      635.64    191.66 o 
   1   1  17        4.09       21.76    147.42 o 
   2   1  17       27.05      116.59    142.34 o 
   3   1  17     1318.21     1660.21    267.83 o 
   4   1  17      790.28      755.27    214.72 o 
   5   1  17      449.51      655.54    198.43 o 
   6   1  17      153.75      369.29    210.02 o 
   7   1  17      185.75       75.51    197.94 o 
   8   1  17        0.06       62.63    169.74 o 
   9   1  17      992.61     1014.92    254.36 o 
  10   1  17      189.94      550.28    344.23 o 
 -25   2  17       70.42      -50.16    373.74 o 
 -24   2  17      174.34      353.58    241.40 o 
 -23   2  17      247.28      221.78    234.52 o 
 -22   2  17      316.85      250.04    201.83 o 
 -21   2  17       27.18      151.72    243.56 o 
 -20   2  17        3.88       22.13    227.54 o 
 -19   2  17       31.21     -109.86    176.36 o 
 -18   2  17      656.68      784.20    271.54 o 
 -17   2  17        2.51      -85.18    208.09 o 
 -16   2  17      177.29      275.01    224.30 o 
 -15   2  17      449.54      502.51    170.54 o 
 -14   2  17      428.23      437.36    155.66 o 
 -13   2  17      636.04      584.54    159.63 o 
 -12   2  17      353.10      460.20    170.37 o 
 -11   2  17       48.69       63.48    116.09 o 
 -10   2  17       82.42      -18.99    127.91 o 
  -9   2  17      236.50      261.79    157.40 o 
  -8   2  17       74.58      143.60    133.24 o 
  -7   2  17      176.99      183.96    161.08 o 
  -6   2  17      639.87      541.17    185.65 o 
  -5   2  17     1509.33     1533.41    239.77 o 
  -4   2  17      584.35      627.49    166.21 o 
  -3   2  17      174.87      117.12    146.22 o 
  -2   2  17      121.47      120.96    176.35 o 
  -1   2  17      284.55      384.07    294.57 o 
   0   2  17        1.05       53.60    192.28 o 
   1   2  17      348.95      432.26    249.82 o 
   2   2  17     1222.53     1114.81    213.69 o 
   3   2  17      218.22      251.37    213.18 o 
   4   2  17      468.72      305.71    200.86 o 
   5   2  17        1.69      -97.92    169.66 o 
   6   2  17       42.72        6.52    195.07 o 
   7   2  17      232.27      207.90    190.82 o 
   8   2  17      230.39      165.17    188.38 o 
   9   2  17       75.98       89.42    190.17 o 
 -24   3  17       69.52       31.46    210.43 o 
 -23   3  17     1633.44     1656.83    328.44 o 
 -22   3  17      473.21      665.04    288.42 o 
 -21   3  17       66.33     -130.19    205.80 o 
 -20   3  17      341.10      194.06    201.92 o 
 -19   3  17      237.15      370.82    193.69 o 
 -18   3  17      204.66      252.83    201.42 o 
 -17   3  17      991.71      969.46    253.46 o 
 -16   3  17     2294.85     2555.43    256.24 o 
 -15   3  17      291.07      360.21    153.57 o 
 -14   3  17      220.00      238.45    138.82 o 
 -13   3  17     1260.88     1352.69    200.84 o 
 -12   3  17       10.93       72.85    143.32 o 
 -11   3  17       70.23      112.09    138.67 o 
 -10   3  17     3449.05     3523.99    268.99 o 
  -9   3  17      676.70      733.87    165.78 o 
  -8   3  17     1698.85     1775.30    193.36 o 
  -7   3  17     2513.76     2437.84    219.61 o 
  -6   3  17      221.02      220.45    113.24 o 
  -5   3  17        9.49       81.55    139.96 o 
  -4   3  17     1013.64     1480.01    238.01 o 
  -3   3  17     5202.44     5387.19    405.89 o 
  -2   3  17      140.52       66.21    150.66 o 
  -1   3  17      390.80      368.72    190.82 o 
   0   3  17       91.39      110.12    181.34 o 
   1   3  17      186.67      103.12    161.72 o 
   2   3  17     1062.50      836.59    230.98 o 
   3   3  17     1462.82     1835.80    292.60 o 
   4   3  17      116.79       11.92    163.13 o 
   5   3  17       72.78      310.78    187.73 o 
   6   3  17        0.28     -125.59    192.85 o 
   7   3  17       69.66      -74.23    175.44 o 
   8   3  17        1.29        8.14    184.03 o 
 -23   4  17       89.46      112.37    251.57 o 
 -22   4  17       57.63      -52.94    202.90 o 
 -21   4  17      302.37      458.23    260.45 o 
 -20   4  17       58.91      211.77    200.22 o 
 -19   4  17      122.58       26.46    180.79 o 
 -18   4  17      248.98      321.39    165.02 o 
 -17   4  17      144.59      134.14    128.15 o 
 -16   4  17       34.61      -34.25    116.68 o 
 -15   4  17      899.26     1055.99    167.57 o 
 -14   4  17      794.42      936.01    168.35 o 
 -13   4  17        9.71      158.15    134.96 o 
 -12   4  17      732.35      754.87    180.21 o 
 -11   4  17      578.24      529.12    150.72 o 
 -10   4  17       26.27      -10.47    113.31 o 
  -9   4  17       99.09        6.06    120.63 o 
  -8   4  17      375.77      388.22    146.89 o 
  -7   4  17       69.30     -123.76    131.47 o 
  -6   4  17      367.07      262.29    180.89 o 
  -5   4  17      146.54      145.16    166.22 o 
  -4   4  17       49.24       14.97    140.93 o 
  -3   4  17       10.83      -81.23    139.37 o 
  -2   4  17      433.44      486.00    190.48 o 
  -1   4  17      107.38      -69.95    141.59 o 
   0   4  17       45.82      152.61    197.51 o 
   1   4  17       97.89       21.75    193.47 o 
   2   4  17      285.86      377.36    397.84 o 
   3   4  17      135.06      347.49    195.26 o 
   4   4  17        3.83       90.36    213.34 o 
   5   4  17      343.08      470.74    216.28 o 
   6   4  17      168.48      231.55    206.48 o 
   7   4  17      106.38      196.44    216.46 o 
 -21   5  17       40.18      -23.52    159.47 o 
 -20   5  17       25.80      203.10    189.27 o 
 -19   5  17     1956.29     2421.86    276.52 o 
 -18   5  17       11.97      -10.61    141.39 o 
 -17   5  17        1.07       14.01    124.00 o 
 -16   5  17       43.03       31.17    128.06 o 
 -15   5  17        5.17       32.15    127.13 o 
 -14   5  17        0.35      -66.18    105.39 o 
 -13   5  17     3927.67     5076.73    303.00 o 
 -12   5  17      596.28      325.87    184.21 o 
 -11   5  17        7.23      -39.50    138.97 o 
 -10   5  17       24.72     -112.24    161.55 o 
  -9   5  17       56.09       29.70    157.61 o 
  -8   5  17        3.06     -168.78    181.18 o 
  -7   5  17     2624.71     3165.62    508.24 o 
  -6   5  17      115.43      212.26    212.92 o 
  -5   5  17       44.96       80.33    205.41 o 
  -4   5  17       12.51       47.21    200.15 o 
  -3   5  17      292.10      178.63    199.46 o 
  -2   5  17     1008.75     1080.94    240.23 o 
  -1   5  17      685.86     1150.53    247.58 o 
   0   5  17      208.09      189.01    209.78 o 
   1   5  17       69.83     -147.39    189.47 o 
   2   5  17        3.05      -30.93    169.66 o 
   3   5  17      132.98      447.70    214.91 o 
   4   5  17      379.44      469.88    255.78 o 
   5   5  17      290.32      309.50    191.08 o 
   6   5  17      686.31     1041.25    301.07 o 
 -19   6  17       16.46      -55.48    151.31 o 
 -18   6  17       94.22      198.30    184.90 o 
 -17   6  17       36.35      -17.91    156.04 o 
 -16   6  17       33.80      -36.30    137.94 o 
 -15   6  17       72.24       50.03    148.33 o 
 -14   6  17        9.59       86.24    171.08 o 
 -13   6  17        0.12      -31.08    150.82 o 
 -12   6  17        7.79      177.51    192.13 o 
 -11   6  17      166.39     -131.87    208.12 o 
 -10   6  17       23.37        1.73    175.46 o 
  -9   6  17        5.74       59.21    172.92 o 
  -8   6  17      178.21      -76.75    210.20 o 
  -7   6  17      109.33       33.18    218.62 o 
  -6   6  17       13.71     -130.28    167.70 o 
  -5   6  17       78.70       19.62    192.69 o 
  -4   6  17        0.12      -53.44    206.88 o 
  -3   6  17        6.19        6.99    148.74 o 
  -2   6  17       25.43      -55.03    170.71 o 
  -1   6  17       19.26       79.96    271.21 o 
   0   6  17       46.53      200.20    222.48 o 
   1   6  17        3.45      -65.46    174.53 o 
   2   6  17       31.85     -141.21    205.25 o 
   3   6  17       77.26      -31.50    222.70 o 
   4   6  17       12.87      127.37    265.55 o 
 -16   7  17      106.07      239.11    194.89 o 
 -15   7  17      124.20       67.74    151.97 o 
 -14   7  17      222.51      165.98    174.42 o 
 -13   7  17      686.30      881.32    220.15 o 
 -12   7  17       19.35      -20.84    152.30 o 
 -11   7  17      161.87      223.59    198.92 o 
 -10   7  17       63.09      160.92    265.31 o 
  -9   7  17        1.53      -27.86    240.97 o 
  -8   7  17      150.46      342.82    223.49 o 
  -7   7  17      589.39     1093.36    310.13 o 
  -6   7  17       61.00       82.58    182.13 o 
  -5   7  17       12.96      147.46    251.42 o 
  -4   7  17      119.42       55.77    234.08 o 
  -3   7  17      281.08      514.83    215.96 o 
  -2   7  17       34.97       58.71    223.76 o 
  -1   7  17      139.44      111.26    208.61 o 
   0   7  17       65.06      100.32    185.47 o 
 -24   0  18     1904.15     2693.39    544.38 o 
 -23   0  18       64.95       72.78    376.20 o 
 -22   0  18       81.28      213.92    278.34 o 
 -21   0  18      222.05      428.33    318.66 o 
 -20   0  18      555.57      803.05    421.44 o 
 -19   0  18      482.44      345.71    369.81 o 
 -18   0  18     1870.95     2831.08    515.37 o 
 -17   0  18        3.96     -123.92    215.88 o 
 -16   0  18        4.13       -3.93    224.24 o 
 -15   0  18      928.04      964.35    331.94 o 
 -14   0  18     1638.90     2280.80    435.70 o 
 -13   0  18      437.42      553.23    283.26 o 
 -12   0  18     5409.21     6039.64    411.84 o 
 -11   0  18       25.33      144.09    221.79 o 
 -10   0  18     1720.20     1959.19    349.15 o 
  -9   0  18        2.02      -81.14    192.77 o 
  -8   0  18     1765.43     1793.95    342.27 o 
  -7   0  18       54.17       69.83    164.74 o 
  -6   0  18     2649.80     2587.17    385.05 o 
  -5   0  18     2693.85     2646.18    427.34 o 
  -4   0  18      750.45     1192.53    326.04 o 
  -3   0  18      356.60      559.63    275.39 o 
  -2   0  18     1384.08     1757.56    349.64 o 
  -1   0  18        0.51      -17.70    188.35 o 
   0   0  18     2063.95     1814.61    366.86 o 
   1   0  18      972.81     1385.30    338.33 o 
   2   0  18       63.85       14.75    263.09 o 
   3   0  18      694.77      897.96    350.14 o 
   4   0  18     1009.50     1236.29    345.22 o 
   5   0  18      129.57      225.23    244.41 o 
   6   0  18      121.31       31.96    290.63 o 
   7   0  18       42.93      187.36    314.73 o 
   8   0  18      207.88      641.75    363.90 o 
 -24   1  18      393.86      394.09    262.58 o 
 -23   1  18       97.71      175.72    231.13 o 
 -22   1  18        6.34      -58.32    251.81 o 
 -21   1  18      394.22      465.60    249.12 o 
 -20   1  18       72.16      215.74    220.11 o 
 -19   1  18       76.01      281.80    227.09 o 
 -18   1  18      808.09      945.53    259.73 o 
 -17   1  18     1129.75     1003.90    264.49 o 
 -16   1  18      440.68      403.70    233.91 o 
 -15   1  18       52.03       58.97    208.92 o 
 -14   1  18       84.87     -101.72    192.38 o 
 -13   1  18       97.89      125.13    131.32 o 
 -12   1  18      497.38      405.05    175.90 o 
 -11   1  18      514.99      551.27    258.18 o 
 -10   1  18      328.86      258.81    159.80 o 
  -9   1  18       40.06        1.98    127.59 o 
  -8   1  18      992.92     1161.54    204.50 o 
  -7   1  18       11.01     -149.95    137.52 o 
  -6   1  18      126.58      116.32    141.52 o 
  -5   1  18      777.90      668.41    206.99 o 
  -4   1  18      976.90      811.03    201.57 o 
  -3   1  18       25.09       70.94    164.80 o 
  -2   1  18      442.95      512.42    171.73 o 
  -1   1  18      367.61      395.09    164.22 o 
   0   1  18        4.67      -35.98    149.74 o 
   1   1  18      182.82      341.61    177.51 o 
   2   1  18      199.54      305.18    167.52 o 
   3   1  18      136.51      223.34    198.98 o 
   4   1  18        6.94       41.68    139.53 o 
   5   1  18      532.70      506.61    228.38 o 
   6   1  18       26.93      201.09    180.60 o 
   7   1  18       15.70       -0.95    203.71 o 
   8   1  18       30.67       55.35    215.30 o 
 -24   2  18     1044.41     1366.94    321.11 o 
 -23   2  18        3.17      -14.74    219.58 o 
 -22   2  18      297.96      147.26    225.03 o 
 -21   2  18      515.62      654.84    289.15 o 
 -20   2  18      119.89      -23.70    175.65 o 
 -19   2  18      734.89      905.79    271.53 o 
 -18   2  18     2248.05     2455.13    392.92 o 
 -17   2  18       42.51       57.85    182.15 o 
 -16   2  18      298.72      309.67    180.14 o 
 -15   2  18     1131.80     1003.44    230.23 o 
 -14   2  18     1279.32     1517.55    203.86 o 
 -13   2  18      311.06      330.10    142.53 o 
 -12   2  18      266.99      203.64    139.87 o 
 -11   2  18        7.38       27.93    136.79 o 
 -10   2  18       21.24     -143.59    218.83 o 
  -9   2  18      920.73     1086.75    322.60 o 
  -8   2  18     2447.85     2621.60    286.58 o 
  -7   2  18     1263.79     1543.36    243.29 o 
  -6   2  18      609.73      651.18    201.79 o 
  -5   2  18       51.52      157.17    169.65 o 
  -4   2  18      782.52      544.69    186.42 o 
  -3   2  18      434.75      447.98    199.94 o 
  -2   2  18     2946.06     3182.73    329.29 o 
  -1   2  18      399.37      314.73    173.35 o 
   0   2  18        0.69       57.55    132.06 o 
   1   2  18       23.58      133.20    147.64 o 
   2   2  18      635.31      476.03    260.63 o 
   3   2  18      248.55       54.59    217.85 o 
   4   2  18     1090.90     1354.81    408.66 o 
   5   2  18        8.46      -94.91    206.05 o 
   6   2  18        9.98     -116.06    298.99 o 
   7   2  18       12.50        4.43    237.52 o 
 -23   3  18       23.67       18.72    257.97 o 
 -22   3  18      108.07      102.43    189.58 o 
 -21   3  18       16.22      116.90    212.73 o 
 -20   3  18       16.79      -91.06    181.33 o 
 -19   3  18       10.34      -34.07    225.97 o 
 -18   3  18        3.60      -35.97    217.19 o 
 -17   3  18      426.45      336.22    207.02 o 
 -16   3  18      171.01      285.67    222.91 o 
 -15   3  18       16.44       98.21    161.17 o 
 -14   3  18       26.70       89.27    156.57 o 
 -13   3  18      369.08      358.13    201.51 o 
 -12   3  18       62.17      164.66    175.71 o 
 -11   3  18      187.54      240.69    178.79 o 
 -10   3  18       52.57       51.32    140.95 o 
  -9   3  18      246.34      484.39    282.27 o 
  -8   3  18      147.92       -6.00    151.39 o 
  -7   3  18       54.57      252.53    172.47 o 
  -6   3  18        6.14      -28.92    128.79 o 
  -5   3  18      190.92       92.75    168.73 o 
  -4   3  18       42.15      198.67    228.67 o 
  -3   3  18      134.55      114.09    315.22 o 
  -2   3  18       54.07     -183.43    185.89 o 
  -1   3  18        7.57      -87.04    188.84 o 
   0   3  18      532.59      238.01    306.37 o 
   1   3  18       34.05      106.22    278.34 o 
   2   3  18       12.87       53.47    156.86 o 
   3   3  18       12.04      -51.65    166.47 o 
   4   3  18        0.05      -86.78    194.25 o 
   5   3  18        7.78     -108.38    198.57 o 
   6   3  18      129.62      -18.72    172.48 o 
   7   3  18       39.73       28.34    183.80 o 
 -22   4  18      297.62      163.42    261.65 o 
 -21   4  18      423.70      750.32    256.75 o 
 -20   4  18      301.88      329.55    217.68 o 
 -19   4  18      781.38      721.66    232.67 o 
 -18   4  18      172.24      273.75    238.49 o 
 -17   4  18       23.55      -22.65    215.17 o 
 -16   4  18       86.56      257.22    159.83 o 
 -15   4  18      964.04     1108.65    214.44 o 
 -14   4  18      562.43      533.76    180.11 o 
 -13   4  18      575.75      614.30    196.16 o 
 -12   4  18      881.57      762.53    305.12 o 
 -11   4  18      635.38      517.72    159.47 o 
 -10   4  18       30.33      -51.70    140.94 o 
  -9   4  18       98.16       77.32    146.58 o 
  -8   4  18     1148.58     1451.36    205.25 o 
  -7   4  18     1127.41     1196.82    249.37 o 
  -6   4  18      255.54      342.17    207.37 o 
  -5   4  18      169.05       69.65    174.99 o 
  -4   4  18       40.49       56.73    139.35 o 
  -3   4  18        5.52      -67.10    142.12 o 
  -2   4  18      803.42     1037.13    433.98 o 
  -1   4  18      216.56      362.92    182.65 o 
   0   4  18      112.33      -81.00    144.68 o 
   1   4  18      141.41      176.02    205.27 o 
   2   4  18       80.19       22.30    202.99 o 
   3   4  18        8.25       21.28    185.67 o 
   4   4  18      634.78      736.45    219.56 o 
   5   4  18        0.28     -220.14    205.95 o 
 -20   5  18      153.53      176.55    301.45 o 
 -19   5  18        0.24      -58.73    172.83 o 
 -18   5  18      345.04       99.84    258.42 o 
 -17   5  18      389.59      334.75    150.64 o 
 -16   5  18        5.17       58.63    127.06 o 
 -15   5  18        0.75      -23.94    115.05 o 
 -14   5  18        9.26     -105.97    127.32 o 
 -13   5  18       75.41       14.86    139.01 o 
 -12   5  18      340.96      247.18    192.12 o 
 -11   5  18      186.85       86.24    206.13 o 
 -10   5  18      532.50      179.35    210.88 o 
  -9   5  18       12.99     -135.56    196.37 o 
  -8   5  18      454.33      318.27    232.36 o 
  -7   5  18      109.15      143.51    211.83 o 
  -6   5  18        0.45       32.15    171.45 o 
  -5   5  18      164.56       97.86    236.05 o 
  -4   5  18       19.95      -49.05    184.98 o 
  -3   5  18        7.03      -94.21    150.28 o 
  -2   5  18       12.54      -35.47    160.42 o 
  -1   5  18       56.49      -23.37    158.72 o 
   0   5  18       44.62       77.39    174.62 o 
   1   5  18      195.01      297.55    223.17 o 
   2   5  18      135.83      209.27    237.72 o 
   3   5  18       15.13      101.48    189.58 o 
   4   5  18        0.63      -65.01    183.64 o 
 -17   6  18       38.86      -27.35    164.91 o 
 -16   6  18       53.92      -59.88    149.25 o 
 -15   6  18       40.67       45.68    179.32 o 
 -14   6  18      199.28      308.05    160.27 o 
 -13   6  18       65.26      146.30    162.22 o 
 -12   6  18     1525.15     1956.53    324.50 o 
 -11   6  18       48.77      204.36    230.01 o 
 -10   6  18      310.49       94.99    228.10 o 
  -9   6  18      127.17       87.19    202.28 o 
  -8   6  18      540.64      845.64    282.46 o 
  -7   6  18       11.44      -86.55    178.63 o 
  -6   6  18      832.87     1176.67    277.53 o 
  -5   6  18      359.23      580.92    255.75 o 
  -4   6  18       27.17      -73.08    213.67 o 
  -3   6  18       55.33      143.43    221.90 o 
  -2   6  18      215.13      183.20    232.98 o 
  -1   6  18      116.58      203.93    172.99 o 
   0   6  18      346.25      609.45    229.13 o 
   1   6  18      292.73      209.71    208.85 o 
 -13   7  18        0.23       -5.03    189.66 o 
 -12   7  18       75.67     1199.94   1433.49 o 
 -11   7  18       47.38       78.19    265.55 o 
 -10   7  18       36.64      -61.47    273.91 o 
  -9   7  18        3.37     -181.46    219.33 o 
  -8   7  18       46.27      147.91    253.24 o 
  -7   7  18       45.51       82.17    253.98 o 
  -6   7  18       74.71      -12.01    181.87 o 
  -5   7  18       60.72      228.47    266.30 o 
  -4   7  18      145.50      192.82    197.76 o 
 -23   1  19      968.37     1328.50    357.34 o 
 -22   1  19      164.32       63.69    205.89 o 
 -21   1  19      436.78      419.22    256.54 o 
 -20   1  19        4.12       29.63    217.31 o 
 -19   1  19     1489.32     1861.14    322.60 o 
 -18   1  19      435.84      504.86    306.86 o 
 -17   1  19     1464.96     1439.48    280.84 o 
 -16   1  19        1.40      -88.72    180.40 o 
 -15   1  19      107.12      -58.41    179.14 o 
 -14   1  19       83.43      159.36    194.84 o 
 -13   1  19     2874.67     3304.05    287.45 o 
 -12   1  19       48.59       33.65    170.12 o 
 -11   1  19      468.92      223.26    190.80 o 
 -10   1  19       77.85      -22.14    155.40 o 
  -9   1  19      103.36      -10.07    139.41 o 
  -8   1  19       32.20       76.69    135.37 o 
  -7   1  19     2595.16     2598.58    546.84 o 
  -6   1  19       84.93      208.77    139.06 o 
  -5   1  19      248.87      189.84    158.92 o 
  -4   1  19     1090.31     1177.08    230.13 o 
  -3   1  19      189.96      217.52    152.00 o 
  -2   1  19     1340.96      947.92    227.48 o 
  -1   1  19     1253.39     1766.43    275.30 o 
   0   1  19      344.92      484.02    183.85 o 
   1   1  19      346.81      637.32    196.19 o 
   2   1  19        7.32       96.21    164.33 o 
   3   1  19      142.85      136.30    186.69 o 
   4   1  19       64.17      155.12    184.70 o 
   5   1  19      159.19      248.22    219.40 o 
   6   1  19        8.54      131.92    219.74 o 
 -23   2  19      297.78      425.56    258.18 o 
 -22   2  19       10.89      -69.90    219.03 o 
 -21   2  19        4.11      222.62    208.37 o 
 -20   2  19       16.55       -9.07    251.86 o 
 -19   2  19       22.23      -39.52    241.95 o 
 -18   2  19      209.43       97.10    183.87 o 
 -17   2  19      386.87      507.20    239.54 o 
 -16   2  19      550.99      344.52    216.34 o 
 -15   2  19      271.21      163.63    196.22 o 
 -14   2  19       25.47       -0.64    130.22 o 
 -13   2  19        3.90      -41.51    126.43 o 
 -12   2  19       40.16     -102.38    129.58 o 
 -11   2  19        2.73        0.36    176.62 o 
 -10   2  19      124.67      365.38    234.57 o 
  -9   2  19       22.93     -120.28    143.65 o 
  -8   2  19      366.47      317.85    164.77 o 
  -7   2  19      727.33      881.49    216.70 o 
  -6   2  19      337.77      388.15    197.09 o 
  -5   2  19      362.58      327.77    158.85 o 
  -4   2  19      116.87      286.59    193.51 o 
  -3   2  19      234.21      397.23    183.33 o 
  -2   2  19        9.59      -77.59    178.18 o 
  -1   2  19      771.46      548.67    231.17 o 
   0   2  19        6.16      -54.70    162.07 o 
   1   2  19      129.92       20.84    166.56 o 
   2   2  19      457.26      252.30    186.75 o 
   3   2  19      333.53      162.36    179.71 o 
   4   2  19       66.73      233.60    187.34 o 
   5   2  19       66.35      -15.63    150.04 o 
 -22   3  19      136.73      154.50    208.29 o 
 -21   3  19       73.58     -230.43    232.05 o 
 -20   3  19       14.04     -118.57    197.09 o 
 -19   3  19      251.60      163.18    219.97 o 
 -18   3  19      569.30     1089.81    400.79 o 
 -17   3  19      143.63      155.92    232.24 o 
 -16   3  19     1619.49     2293.61    353.64 o 
 -15   3  19      459.89      499.61    171.32 o 
 -14   3  19      346.85      178.46    145.76 o 
 -13   3  19     1283.57     1152.60    233.76 o 
 -12   3  19      657.60      782.41    292.35 o 
 -11   3  19       96.45      391.54    241.95 o 
 -10   3  19      739.25      840.91    230.45 o 
  -9   3  19      986.76     1279.57    365.38 o 
  -8   3  19        3.87      -33.11    141.37 o 
  -7   3  19     1768.44     1569.68    245.22 o 
  -6   3  19      450.38      548.64    180.01 o 
  -5   3  19       17.54     -129.00    172.76 o 
  -4   3  19      523.00      637.81    204.36 o 
  -3   3  19      817.16     1235.46    262.32 o 
  -2   3  19        4.47      204.57    318.66 o 
  -1   3  19     1241.75     1460.05    425.87 o 
   0   3  19      136.30      153.92    244.90 o 
   1   3  19      102.92      -24.59    220.80 o 
   2   3  19       72.75     -127.86    283.75 o 
   3   3  19      519.09     1148.27    403.74 o 
   4   3  19       55.60       44.75    242.93 o 
 -20   4  19       79.05      122.38    228.62 o 
 -19   4  19        6.26       79.26    200.95 o 
 -18   4  19       49.18       73.01    199.65 o 
 -17   4  19      403.37      339.65    214.27 o 
 -16   4  19      165.01      183.55    159.19 o 
 -15   4  19      200.39      162.91    134.73 o 
 -14   4  19      715.90      683.06    196.79 o 
 -13   4  19       21.80        0.76    191.82 o 
 -12   4  19       94.51      108.73    195.83 o 
 -11   4  19      137.03       72.47    160.54 o 
 -10   4  19       36.35       63.15    171.86 o 
  -9   4  19       59.62       61.34    155.20 o 
  -8   4  19      429.05      520.06    217.46 o 
  -7   4  19      669.48      611.75    332.92 o 
  -6   4  19        8.61      -43.77    198.18 o 
  -5   4  19      118.39      160.81    310.79 o 
  -4   4  19       18.43     -139.66    196.21 o 
  -3   4  19      142.22     -207.03    283.26 o 
  -2   4  19       22.60     -164.25    218.83 o 
  -1   4  19        1.71     -246.37    200.64 o 
   0   4  19        4.87     -147.53    205.56 o 
   1   4  19       35.75      127.86    246.87 o 
   2   4  19       85.23      -39.83    205.31 o 
   3   4  19      186.40       94.62    224.94 o 
 -18   5  19        0.68      145.31    224.25 o 
 -17   5  19       95.72       90.69    212.01 o 
 -16   5  19        0.14     -163.95    197.73 o 
 -15   5  19      169.15      341.48    206.32 o 
 -14   5  19        3.35       97.73    183.01 o 
 -13   5  19     1822.80     2317.68    477.01 o 
 -12   5  19        0.88       98.84    229.16 o 
 -11   5  19      282.50      388.98    340.30 o 
 -10   5  19        3.95      140.22    212.40 o 
  -9   5  19        6.57     -123.92    165.21 o 
  -8   5  19      102.60      173.34    183.85 o 
  -7   5  19     1863.30     2535.46    428.82 o 
  -6   5  19       90.32       92.45    323.58 o 
  -5   5  19      234.46      231.42    204.88 o 
  -4   5  19      102.25      131.23    210.88 o 
  -3   5  19        3.40       29.73    172.85 o 
  -2   5  19      192.24      241.70    193.62 o 
  -1   5  19      768.91      857.27    268.51 o 
   0   5  19       70.68      -32.13    218.24 o 
   1   5  19       17.88       34.48    190.21 o 
 -15   6  19        3.18      111.81    152.70 o 
 -14   6  19       34.93      -43.38    157.91 o 
 -13   6  19       11.19       32.37    157.00 o 
 -12   6  19       18.37     -115.46    217.46 o 
 -11   6  19        1.57       -6.04    186.20 o 
 -10   6  19       52.92     -197.60    214.89 o 
  -9   6  19       25.47     -180.66    215.76 o 
  -8   6  19       43.15      151.73    207.25 o 
  -7   6  19       25.85     -215.98    186.39 o 
  -6   6  19       32.36      -81.92    221.71 o 
  -5   6  19       81.26      140.66    176.65 o 
  -4   6  19       25.07      -39.99    216.00 o 
  -3   6  19        3.19       57.21    191.71 o 
 -22   0  20       33.72        5.90    303.42 o 
 -21   0  20       62.71      119.50    390.46 o 
 -20   0  20        0.56      248.83    392.43 o 
 -19   0  20       95.01      328.99    308.83 o 
 -18   0  20     1550.16     2919.11    583.72 o 
 -17   0  20      801.33      825.67    425.38 o 
 -16   0  20      518.57      109.66    255.23 o 
 -15   0  20     1618.48     1408.41    396.36 o 
 -14   0  20       38.61      -18.20    280.80 o 
 -13   0  20        0.91      233.59    322.11 o 
 -11   0  20      218.42       52.13    241.95 o 
 -10   0  20     1451.73     1093.68    315.22 o 
  -9   0  20       40.01     -121.47    218.34 o 
  -8   0  20       37.23     -149.99    235.06 o 
  -7   0  20      462.24      855.67    328.01 o 
  -6   0  20     2482.02     2931.89    439.64 o 
  -5   0  20     1191.77     1919.35    411.11 o 
  -4   0  20       80.30      -14.26    191.79 o 
  -3   0  20       27.26      315.22    290.14 o 
  -2   0  20      274.41      283.75    290.63 o 
  -1   0  20      734.10     1036.64    364.40 o 
   0   0  20     1750.15     2075.73    454.39 o 
   1   0  20     2205.66     2551.27    457.83 o 
   2   0  20      536.83      714.53    364.40 o 
   3   0  20      123.56      307.35    258.18 o 
   4   0  20      230.22      314.24    347.19 o 
 -22   1  20       24.29      -41.24    281.73 o 
 -21   1  20        8.14      215.76    212.49 o 
 -20   1  20       29.25      101.71    221.17 o 
 -19   1  20      105.40      124.55    213.06 o 
 -18   1  20      137.68      253.46    223.39 o 
 -17   1  20     1011.60     1152.70    289.41 o 
 -16   1  20      180.10      152.14    197.66 o 
 -15   1  20        0.03       -6.75    188.85 o 
 -14   1  20      106.67      108.50    191.74 o 
 -13   1  20       92.26      237.91    187.30 o 
 -12   1  20      300.94      202.60    175.50 o 
 -11   1  20      558.29      584.71    288.17 o 
 -10   1  20      136.64        0.86    202.11 o 
  -9   1  20      122.63      -65.57    212.69 o 
  -8   1  20       32.06       39.01    151.07 o 
  -7   1  20      223.84      400.60    170.36 o 
  -6   1  20       81.28      -18.93    173.80 o 
  -5   1  20        0.52      -61.88    174.22 o 
  -4   1  20      524.33      713.12    232.80 o 
  -3   1  20      308.50      511.45    204.96 o 
  -2   1  20      219.38      445.12    322.84 o 
  -1   1  20      400.03      379.97    194.31 o 
   0   1  20       57.65      186.09    185.31 o 
   1   1  20       91.41       88.97    163.08 o 
   2   1  20        4.09       68.84    220.06 o 
   3   1  20       69.23      196.32    178.95 o 
   4   1  20      278.13      153.97    231.74 o 
 -21   2  20      495.84      608.89    275.44 o 
 -20   2  20       15.18       11.91    192.38 o 
 -19   2  20      431.04      857.11    302.33 o 
 -18   2  20     1275.46     1519.89    301.91 o 
 -17   2  20       57.82      -24.89    169.79 o 
 -16   2  20      487.80      748.40    283.29 o 
 -15   2  20     2004.08     2721.88    365.15 o 
 -14   2  20     1484.12     1371.68    279.19 o 
 -13   2  20        3.39      -51.48    184.33 o 
 -12   2  20      704.70      627.80    224.00 o 
 -11   2  20        6.85      -49.72    142.77 o 
 -10   2  20       14.34     -155.40    239.49 o 
  -9   2  20     1186.63     1903.62    411.61 o 
  -8   2  20      784.11      998.69    233.32 o 
  -7   2  20      401.45      487.75    215.86 o 
  -6   2  20     1727.68     1841.30    446.77 o 
  -5   2  20        1.02       36.13    183.49 o 
  -4   2  20       21.47       79.42    176.61 o 
  -3   2  20      219.61      212.44    203.93 o 
  -2   2  20     1023.80     1422.72    281.87 o 
  -1   2  20      177.99      276.66    266.78 o 
   0   2  20      250.48      248.60    218.58 o 
   1   2  20      130.20      152.01    180.23 o 
   2   2  20       59.79      261.80    204.11 o 
   3   2  20       29.99       95.61    195.98 o 
 -20   3  20      192.73       13.81    252.43 o 
 -19   3  20        3.97       66.03    213.95 o 
 -18   3  20      235.99      142.03    243.46 o 
 -17   3  20        8.73      -37.21    224.50 o 
 -16   3  20       41.54      110.97    233.69 o 
 -15   3  20       26.73       49.30    159.49 o 
 -14   3  20       11.70       98.67    150.47 o 
 -13   3  20      188.28      249.27    177.94 o 
 -12   3  20        0.27     -118.70    181.99 o 
 -11   3  20       51.33        0.96    153.48 o 
 -10   3  20        9.04     -113.68    142.31 o 
  -9   3  20        4.48        5.41    199.66 o 
  -8   3  20        1.45     -130.81    189.33 o 
  -7   3  20        1.21       53.90    159.74 o 
  -6   3  20        1.04       96.06    148.24 o 
  -5   3  20       56.30      150.23    165.19 o 
  -4   3  20      190.12      178.24    201.25 o 
  -3   3  20       25.53      -12.32    171.02 o 
  -2   3  20       88.72      229.82    195.35 o 
  -1   3  20      162.54      155.74    170.71 o 
   0   3  20        5.38      105.91    187.26 o 
   1   3  20        0.68       17.21    248.34 o 
   2   3  20       28.51      136.22    257.19 o 
 -18   4  20      340.26      317.06    220.60 o 
 -17   4  20        2.30     -137.86    211.89 o 
 -16   4  20       28.24      -53.49    216.49 o 
 -15   4  20      684.43      582.07    183.45 o 
 -14   4  20      143.23      227.49    151.56 o 
 -13   4  20      368.35      377.14    221.06 o 
 -12   4  20      918.84      878.77    248.21 o 
 -11   4  20        5.71       19.49    140.23 o 
 -10   4  20      205.47      100.33    174.35 o 
  -9   4  20      186.03      166.27    180.30 o 
  -8   4  20      791.25      800.59    300.96 o 
  -7   4  20       83.90      224.74    306.37 o 
  -6   4  20      486.42      739.32    225.58 o 
  -5   4  20      108.46       27.96    145.17 o 
  -4   4  20       26.04        8.36    223.75 o 
  -3   4  20       22.95      254.73    338.33 o 
  -2   4  20      377.19      656.01    371.28 o 
  -1   4  20        1.24      114.58    249.32 o 
   0   4  20      144.27      237.03    270.47 o 
 -15   5  20        8.66       21.12    161.88 o 
 -14   5  20        2.45      145.00    218.37 o 
 -13   5  20      176.41      524.22    347.19 o 
 -12   5  20       26.39      -13.77    221.79 o 
 -11   5  20       60.84      134.74    247.85 o 
 -10   5  20      160.07      187.85    239.49 o 
  -9   5  20       19.61       -1.97    220.80 o 
  -8   5  20       78.05      170.15    237.52 o 
  -7   5  20      183.48      325.06    370.79 o 
  -6   5  20      104.44      247.85    277.85 o 
  -5   5  20        9.92      -38.85    308.34 o 
  -4   5  20        0.47      -62.95    239.98 o 
  -3   5  20        0.20       -4.92    228.18 o 
 -20   1  21       30.90      153.07    243.28 o 
 -19   1  21      778.85     1123.78    309.65 o 
 -18   1  21       26.22      -11.56    222.16 o 
 -17   1  21     1020.62     1357.23    331.66 o 
 -16   1  21       41.48       40.90    202.42 o 
 -15   1  21       66.51       37.52    189.23 o 
 -14   1  21      128.28      -49.00    183.02 o 
 -13   1  21      863.21     1059.75    350.14 o 
 -12   1  21       87.79       84.35    202.88 o 
 -11   1  21       34.36       57.54    254.73 o 
 -10   1  21      268.99      236.05    289.16 o 
  -9   1  21      141.66      209.44    195.78 o 
  -8   1  21        2.48       47.85    147.74 o 
  -7   1  21     1668.99     2293.77    313.00 o 
  -6   1  21      211.77       60.66    162.44 o 
  -5   1  21      581.45      603.94    227.47 o 
  -4   1  21      938.32     1031.50    238.29 o 
  -3   1  21       42.97      104.42    177.04 o 
  -2   1  21      348.19      425.02    193.68 o 
  -1   1  21      337.40      473.16    197.19 o 
   0   1  21        4.41      182.07    195.98 o 
   1   1  21      627.81      636.79    258.47 o 
 -19   2  21      147.66      248.92    274.76 o 
 -18   2  21        3.75       10.41    228.42 o 
 -17   2  21       81.27      213.69    215.87 o 
 -16   2  21      817.21      842.75    299.74 o 
 -15   2  21       87.14      206.06    182.39 o 
 -14   2  21      155.57       48.16    230.75 o 
 -13   2  21      269.15      291.95    201.32 o 
 -12   2  21        6.25       76.45    166.55 o 
 -11   2  21      243.80      114.18    203.54 o 
 -10   2  21        7.43      -74.75    278.83 o 
  -9   2  21        3.89      180.97    283.75 o 
  -8   2  21       49.86       21.99    177.47 o 
  -7   2  21      406.18      710.58    195.18 o 
  -6   2  21      284.46      191.79    211.00 o 
  -5   2  21        7.77       85.71    177.90 o 
  -4   2  21       70.40      -71.57    155.03 o 
  -3   2  21       12.52      -29.50    175.92 o 
  -2   2  21       61.01      122.32    186.13 o 
  -1   2  21      190.39      186.50    190.11 o 
   0   2  21        1.85       41.17    182.02 o 
 -18   3  21      509.10      873.86    434.23 o 
 -17   3  21      299.01      371.19    238.68 o 
 -16   3  21      294.77      244.01    221.94 o 
 -15   3  21      133.61      165.63    208.18 o 
 -14   3  21      557.47      512.71    200.86 o 
 -13   3  21     1547.32     1829.40    305.45 o 
 -12   3  21      767.66      872.71    233.87 o 
 -11   3  21       46.17      -59.34    194.15 o 
 -10   3  21       35.17       29.02    174.97 o 
  -9   3  21      871.65      858.13    364.40 o 
  -8   3  21      708.91      590.12    285.22 o 
  -7   3  21      675.48      825.37    226.03 o 
  -6   3  21      422.32      599.48    254.98 o 
  -5   3  21       12.35      -37.41    166.43 o 
  -4   3  21      116.71      143.37    214.02 o 
  -3   3  21       73.93      148.72    214.69 o 
  -2   3  21       12.14      -31.95    217.06 o 
  -1   3  21      847.31     1154.27    271.56 o 
 -15   4  21       44.22      105.40    179.57 o 
 -14   4  21      127.17      175.71    166.31 o 
 -13   4  21       41.72      265.56    189.27 o 
 -12   4  21       76.84      189.72    177.19 o 
 -11   4  21       56.51     -151.53    189.53 o 
 -10   4  21       20.43      176.81    204.08 o 
  -9   4  21      171.80      235.06    328.50 o 
  -8   4  21       36.66      -72.29    213.92 o 
  -7   4  21      713.79      884.19    382.10 o 
  -6   4  21      158.49     -299.48    289.16 o 
  -5   4  21        5.33       16.28    203.65 o 
  -4   4  21       85.49      215.93    192.49 o 
 -17   0  22        7.05       65.40    290.14 o 
 -16   0  22      372.31      111.63    368.82 o 
 -15   0  22       16.13      102.29    267.52 o 
 -14   0  22        0.66      -16.23    321.61 o 
 -13   0  22        8.73       73.76    244.90 o 
 -10   0  22        9.11      133.76    279.81 o 
  -9   0  22      101.72      -70.81    246.87 o 
  -8   0  22       27.69       -1.97    208.02 o 
  -7   0  22      466.23      507.50    320.63 o 
  -6   0  22     1394.12     1663.64    428.82 o 
  -5   0  22      328.78      721.91    350.63 o 
  -4   0  22      470.35      599.46    342.27 o 
  -3   0  22      310.27      391.94    265.06 o 
  -2   0  22        1.03     -182.94    196.71 o 
 -17   1  22      159.83      310.71    237.56 o 
 -16   1  22      281.54      507.12    250.14 o 
 -15   1  22        1.83      138.13    212.99 o 
 -14   1  22        2.78        5.35    198.71 o 
 -13   1  22      188.96      401.28    285.71 o 
 -12   1  22       46.34     -177.03    287.68 o 
 -11   1  22        5.17     -363.66    242.44 o 
 -10   1  22       31.55     -137.20    262.60 o 
  -9   1  22        1.93      -90.12    184.92 o 
  -8   1  22        3.26      116.33    147.68 o 
  -7   1  22       39.03      123.53    215.29 o 
  -6   1  22      207.15      281.13    184.59 o 
  -5   1  22       87.09       36.49    203.03 o 
  -4   1  22      122.42       45.29    174.21 o 
  -3   1  22      221.52      120.25    191.10 o 
 -16   2  22      219.22      259.50    200.29 o 
 -15   2  22      280.97      654.68    275.05 o 
 -14   2  22      383.10      587.64    245.39 o 
 -13   2  22        8.99       99.83    315.22 o 
 -12   2  22      387.44      624.66    250.31 o 
 -11   2  22      191.02      236.84    217.79 o 
 -10   2  22        1.95      158.84    294.07 o 
  -9   2  22      467.01      666.34    341.28 o 
  -8   2  22      317.74      236.54    256.70 o 
  -7   2  22       38.69      115.62    207.69 o 
  -6   2  22      728.00      887.78    231.43 o 
  -5   2  22       12.42       37.92    170.18 o 
  -4   2  22       25.99       64.20    186.88 o 
 -14   3  22       14.75      108.85    230.34 o 
 -13   3  22        0.69      -59.74    196.10 o 
 -12   3  22        8.35       28.09    205.56 o 
 -11   3  22        8.70     -151.34    185.64 o 
 -10   3  22       49.02     -223.50    184.18 o 
  -9   3  22        1.02      -36.39    298.50 o 
  -8   3  22        0.01      243.42    267.03 o 
  -7   3  22        0.23      149.99    344.23 o 
  -6   3  22        0.02       14.82    176.25 o 
                                                 
